# Supplementary material for: Floral scent emission of Epiphyllum oxypetalum: discovery of its cytosol-localized geraniol biosynthesis
Source: Hortic Res. 2025 Feb 11;12(5):uhaf039. doi: 10.1093/hr/uhaf039 (PMC11997432; doi:10.1093/hr/uhaf039)
Supplement: Web_Material_uhaf039 [file web_material_uhaf039.zip]

Archive with 3 entries (3 files):
- Supplementary.figures.docx
- Supplementary.tables.xlsx
- hyperlinks-for-Sup-Movie.pdf
