# Supplementary material for: Floral scent emission of Epiphyllum oxypetalum: discovery of its cytosol-localized geraniol biosynthesis
Source: Hortic Res. 2025 Feb 11;12(5):uhaf039. doi: 10.1093/hr/uhaf039 (PMC11997432; doi:10.1093/hr/uhaf039)
Supplement: Web_Material_uhaf039 [file web_material_uhaf039.zip › Supplementary.tables.xlsx]

## Sheet: Table S1
Table S1. Content matrix of compounds detected in E. oxypetalum floral scent
Retention Time	4.71	5.67	6.24	10.96	11.92	12.04	12.88	13.03	13.52	13.72	13.93	14.34	14.57	15.89	16.12	16.33	16.78	17.05	17.65	17.81	17.95	18.05	18.61	19.23	19.61	20.39	20.68	21.09	21.25	21.55	22	22.43	22.48	23.11	23.32	23.86	24.64	25.06	25.19	25.3	25.5	27.11	28.2	32.43	33.08	33.38	33.71	33.9	34.82
Compound	3.Buten.1.ol..3.methyl.	Prenol	Hexanal	Benzaldehyde	5.Hepten.2.one..6.methyl.	á.Myrcene	Benzyl.chloride	Cyclohexene..3.methyl.6..1.methylethylidene..	Cyclohexene..1.methyl.5..1.methylethenyl.....R..	Benzyl.alcohol	trans.á.Ocimene	á.Ocimene	5.Heptenal..2.6.dimethyl.	Cyclohexene..1.methyl.4..1.methylethylidene..	Benzoic.acid..methyl.ester	Linalool	Phenylethyl.Alcohol	7.Oxabicyclo.4.1.0.heptan.2.one..3.methyl.6..1.methylethyl..	Propane..2..2.isopropylidene.3.methylcyclopropyl....trans.	Cyclohexene..3.methyl.6..1.methylethylidene..	3.Methyl.6.hepten.1.yn.3.ol	Butanoic.acid..2.hexenyl.ester...E..	Acetic.acid..phenylmethyl.ester	3.6.Octadienal..3.7.dimethyl.	Methyl.salicylate	6.Octen.1.ol..7.methyl.3.methylene.	2.6.Octadien.1.ol..3.7.dimethyl....Z..	Neral	7.Oxabicyclo.4.1.0.heptane..1.methyl.4..2.methyloxiranyl..	Geraniol	Citral	Oxiranemethanol..3.methyl.3..4.methyl.3.pentenyl..	7.Oxabicyclo.4.1.0.heptan.2.one..3.methyl.6..1.methylethyl..	1.Adamantanemethylamine..à.methyl.	5.Heptenal..2.6.dimethyl.	Oxiranemethanol..3.methyl.3..4.methyl.3.pentenyl..	Nerolidol	Germacrene.D	4.Hexen.1.ol..5.methyl.2..1.methylethenyl....acetate	Butanoic.acid..3.methyl...phenylmethyl.ester	Butanoic.acid..3.methyl...phenylmethyl.ester	cis.á.Farnesene	Benzyl.tiglate	Phenol..2..phenylmethyl..	2.6.10.Dodecatrien.1.ol..3.7.11.trimethyl.	2.6.10.Dodecatrien.1.ol..3.7.11.trimethyl.	Benzyl.Benzoate	Benzenesulfonamide..N.butyl.	Benzoic.acid..2.hydroxy...phenylmethyl.ester
Sample01.1	308.951	638.707	426.332	0	0	0	0	0	0	0	0	0	0	0	0	0	0	0	0	1546.39	1621.39	754.445	523.716	1572.29	0	1166.06	0	0	3253.51	0	0	0	0	3106.01	0	145.19	0	15196.8	828.49	28.8544	71.4213	0	0	0	0	0	0	7839.28	0
Sample01.2	246.856	81.6781	0	0	0	0	0	0	0	0	0	0	0	0	425.199	0	0	0	0	0	1869.68	135.317	0	0	0	0	0	0	0	0	0	0	18.9554	0	0	0	0	19392.4	0	0	0	0	0	0	0	0	0	0	0
Sample01.3	195.126	0	2924.57	0	0	0	0	0	0	0	0	0	0	0	0	0	0	0	0	0	0	0	0	0	0	0	0	0	0	0	0	0	0	0	0	0	0	10184.2	0	0	0	0	0	0	0	0	0	0	0
Sample02.1	177.396	35.1783	0	0	0	0	0	0	0	0	0	0	0	0	0	0	0	0	0	357.258	71.6849	785.292	313.39	766.312	0	782.806	0	0	1971.91	0	0	0	0	4503.12	0	0	0	6663.6	95.787	0	0	0	0	0	0	0	0	0	0
Sample02.2	0	0	0	0	0	0	0	0	0	0	0	0	0	0	747.791	0	0	0	0	0	263.755	0	0	0	0	210.855	0	0	559.571	0	0	0	68.0905	3754.19	0	0	0	7476.1	0	0	0	0	0	0	0	0	0	0	0
Sample02.3	0	0	0	0	0	0	0	0	0	0	0	0	0	0	0	0	0	0	0	0	0	0	0	0	0	0	0	0	0	0	0	0	0	0	0	0	0	3252.3	0	0	0	0	0	0	0	0	0	0	0
Sample03.1	337.555	461.484	0	0	0	0	0	0	0	0	0	0	0	0	3570.46	0	0	0	0	147.154	0	417.523	0	187.819	820590	177.59	0	0	361.546	0	0	0	0	2767.29	0	0	0	11357.7	0	347.244	352.442	0	0	0	0	0	0	5750.67	0
Sample03.2	0	0	0	0	0	0	0	0	0	0	0	0	0	0	6532.92	0	0	0	0	0	0	0	0	0	850145	0	0	0	0	0	0	0	0	0	0	0	0	15586.2	0	0	0	0	0	0	0	0	0	0	0
Sample03.3	0	0	15770.9	0	0	14655.3	0	0	3397.75	0	4359.2	4419.4	0	0	14986.9	458.632	0	0	0	0	0	0	0	0	3.0431e+06	0	0	2040.21	0	0	0	0	0	0	0	0	0	17903.7	0	715.962	2992.5	0	0	0	0	0	0	0	0
Sample04.1	0	1894.4	0	55693.7	0	104071	0	718.64	13293.9	0	28546.4	42253.4	0	3757.85	22358.8	5949.46	0	10551.2	0	943.544	1893.7	815.239	1.76227	1340.76	6.14526e+06	1776.87	76185.3	16055.5	0	3.76064e+06	146974	0	0	14494	0	4340.19	1757.38	24595	5360.29	8832.35	22571.3	0	4342.85	0	0	0	40644.6	16968.1	0
Sample04.2	57.9355	1395.08	1950.86	71215.9	0	49798.8	0	331.823	8033.46	0	15426.3	21781.6	0	1784.31	36528.1	3708.64	0	8937.32	0	847.332	1837.48	108.271	0	0	8.70555e+06	1011.3	54808.2	3630.85	0	3.79583e+06	131942	0	0	12021.6	0	3315.57	0	27816.2	4394.77	7557.95	22113.5	0	4273.38	0	0	0	105132	8525.85	0
Sample04.3	480.066	1955.87	0	177334	0	781549	0	17105.2	116233	104717	260377	395325	5817.62	41410.8	55147.3	42177.4	1509.97	9364.27	0	5910.59	3643.94	949.723	619.818	2071.64	8.97522e+06	7480.23	131762	46282.2	0	7.53988e+06	347860	349.202	0	15297.8	0	4052.54	1475.13	30330.4	10023.3	16107.2	53648.3	0	9663.93	0	0	0	38680.9	0	0
Sample05.1	1592.55	5283.26	413.431	279051	0	189565	0	10388.5	35164.5	658413	65160	96803.2	6525.46	16393.8	48435.4	17796.6	4293.36	121698	6281.43	8308.75	5216.55	4184.32	2175.02	6290.85	6.07364e+06	5729.89	238272	30238	4804.01	1.98191e+07	591272	37713.6	22915.6	41486.3	19121.7	43153.3	11166.3	31003.3	31864.9	29326.4	52927.3	0	24090.3	0	0	0	326233	0	0
Sample05.2	1345.94	6054.82	573.499	370153	0	218866	2004	6462.74	29211.8	803444	67403.9	96092.9	22527.6	11755.6	98809.2	17997.2	6387.71	111256	4883.86	4889.48	6682.94	3529.01	1692.47	3330.14	9.60865e+06	5217.82	232025	33535.1	999.633	2.68635e+07	791820	17872.5	32304.9	44048	23237.1	46466.2	12372.1	41036.8	37889.8	35882.3	65058	0	32599.7	715.902	0	0	796192	1523.85	137284
Sample05.3	2072.43	4374.53	0	555924	9310.43	1.70418e+06	0	35147.2	239354	2.17986e+06	581748	870936	103471	83352.1	98035	100594	8676.68	93895.3	13573	14743.9	11364.8	4320.06	7161.65	14371.1	8.95191e+06	19034	403602	123539	6360.28	3.24398e+07	1.0868e+06	0	45402.5	44098.8	28817.3	23939.3	15801	40821.5	47229.9	39168.1	100929	0	38956.4	5131.79	0	0	567331	1681.44	0
Sample06.1	7019.51	12001.9	2965.05	729499	20901.8	696241	3855.05	19823.9	85216.2	4.0393e+06	199918	295893	139048	35064.7	83168.6	52509.9	14387.1	410125	28292.6	18506.7	20800.9	10984	11863.5	20596.8	7.18007e+06	17949	692407	124401	19450.4	5.24682e+07	1.83533e+06	45602.1	110232	86535.7	66892.5	125705	32650.8	59935.3	108335	55735.8	84572.4	0	45012.4	4516.43	0	0	631919	0	280111
Sample06.2	5164.27	10040.1	2654.46	850534	8081.73	294350	4829.41	9852.52	37765.5	4.16668e+06	83422.9	132757	96466.7	17237	120845	26241.1	17631.1	283016	19142.3	8842.11	10851.2	5880.92	9100.89	10093.6	7.46075e+06	9492.35	438331	69307.7	7639.56	5.52338e+07	1.73656e+06	96052	56513.2	62079.6	79859.2	227163	27095.8	48365.6	87626.9	50374.5	75972.2	0	51820.7	3514.67	614.459	0	1.46328e+06	4492.19	926280
Sample06.3	9329.04	8834.22	378.809	839265	14168.2	355326	0	11801.6	46937.6	5.96348e+06	108813	173632	114503	21181.3	89893	30680.4	15521.6	314951	21030.7	10111.8	11091.1	7194.91	12218.4	9742.85	6.9643e+06	10692.6	674420	78049.4	9041.36	5.83961e+07	1.66596e+06	92782.4	50513.7	59217.8	89722.8	243431	29893.5	44411.9	100156	47068.4	96764.7	0	41959.6	0	0	0	863744	32124.8	491838
Sample07.1	20577.6	18599.3	0	846475	19660.2	821919	0	23225.2	103666	8.59413e+06	258437	397048	130444	43018.8	51774.7	66502.2	20886	425264	34947.7	19713.3	16268.1	9937.18	17588.4	21008.8	3.43198e+06	17895.7	803588	110129	19259.4	6.52872e+07	2.02183e+06	354968	114833	88186.8	126315	379366	39972.5	48022	148894	40513.8	57853.4	0	28037.2	3345.19	26369	872.012	552987	0	664430
Sample07.2	22077.5	20368.7	908.504	1.2987e+06	7800.41	488425	0	18455.1	71889.7	1.05454e+07	146249	235232	91190.3	32662	96783.9	42272.3	29229.6	333212	23802.1	16272.7	13272.4	8885.3	17872.1	13508.7	4.8464e+06	16572	706931	94922.3	14093.3	8.55043e+07	2.64948e+06	532882	65294.7	75713.9	121801	633922	43389.9	55153.5	158227	50055.2	68094.3	0	46303.9	1921.84	55999.1	3590.12	1.3718e+06	1140.63	1.74369e+06
Sample07.3	24435.2	21230.2	216.849	916843	26858.1	648292	1534.59	18906.5	77873.8	1.12318e+07	192628	296582	184615	34998.5	62903.6	47040.6	21964.2	420747	36170.1	16739.9	18373.4	10147	26059.3	19894.5	4.72328e+06	16699.5	984767	112533	18345.5	7.85635e+07	2.1319e+06	270220	108381	99111.3	136780	474054	45099.1	49625.1	153612	39799.1	79573.7	0	31701.3	4141.98	5461.87	0	660413	0	361162
Sample08.1	33079.3	33735.8	0	792238	63116.9	782811	3516.8	21868.9	101103	1.52418e+07	233566	374788	281674	44150.8	60529.4	63535.1	32509.3	1.07041e+06	60095.5	22630.6	21569.1	19251.7	36267.7	26358.8	4.72681e+06	23826	1.3306e+06	127441	28217	9.28386e+07	2.0623e+06	839753	252192	131495	234523	823512	62746.8	77943.5	277526	59687	90177.5	6389.21	31645.2	6065.46	75701.7	18602.4	414980	12.3838	1.12734e+06
Sample08.2	29041.1	27300.4	1079.39	832892	55083	552423	5515.63	16404.2	74524.3	1.37091e+07	161587	265158	259437	32724.1	59929.9	47336	31125	641625	43977.8	16379.1	16851.1	9536.72	22040.3	17368	3.45193e+06	17706.1	757526	100054	19813.6	7.92979e+07	1.92687e+06	213822	116475	82329.3	177821	532257	46419.1	52160	175440	43941.5	59430.6	0	29775.7	1613.43	25738.6	0	805721	4018.97	968710
Sample08.3	22925.1	23200.4	2887.18	525148	52972	321956	0	13699.4	52469.7	1.41129e+07	108810	180758	187023	25783.1	50403.1	34102.3	27540.1	532298	37697.2	14010	14207.5	12219.8	41970.9	15431.4	3.85804e+06	13394.3	881523	63097.4	18667.5	6.66308e+07	1.28171e+06	395396	106751	97635.1	177744	669686	52974.9	50892.2	171989	35849.4	86337.6	0	23968.2	0	6683.77	0	395480	0	481482
Sample09.1	22782.3	31067.2	3575.81	440675	102437	704148	5373.24	24587	101217	1.55752e+07	219205	358013	406322	43813.7	39981	65873.4	34023.2	1.28607e+06	85416.8	27511.2	23015.6	22168.6	33486.8	35805.6	3.85709e+06	23175.2	1.03934e+06	80552.7	39480.2	5.66287e+07	888802	954422	341009	129477	329854	929499	61493	68502.6	190548	51399.7	94637	6010.34	26141.3	10008.9	96800.1	32655.3	323244	0	1.6941e+06
Sample09.2	28428.9	32773.2	2750.86	604333	88060.9	604306	26867.7	19136.3	78926	1.84835e+07	167015	276774	381833	34888.7	50121.2	45175.5	43803.7	793054	69133.8	20728.1	22265.1	14701.4	31020.4	24359.8	3.43311e+06	19396.7	764532	80435	25051.5	6.8498e+07	1.11345e+06	479905	214065	90441	265260	1.04188e+06	57194.2	56114.8	183128	47789.4	77815.5	9219.57	29187.8	8224.53	99208.3	25452.3	457585	13999.4	1.81133e+06
Sample09.3	12632.5	17585.8	973.613	333126	52318.3	233853	0	6900.57	34599.8	1.31879e+07	70834.8	131266	226014	16897.5	33672.3	19570.7	27307.3	429715	41216.8	10022.5	10215.4	12652.1	37452.5	13813.2	3.04282e+06	8005.71	563031	35829.7	15722.9	3.00959e+07	478642	187597	95232.4	54786.5	184020	555514	33815.7	40862.3	100003	30854.1	86146.5	0	16619.2	0	8301.2	0	216893	95.1631	493755
Sample10.1	14218.9	21252.3	843.522	224086	33510.6	115895	4463.68	5790.54	25851.2	1.42593e+07	34771.5	78309.5	216893	14744.8	45917.1	14619.6	28771.6	675755	46807.8	13832.7	13982	22806.1	55260.9	17451.1	4.3039e+06	10269.1	679014	35689.4	25929.9	2.57663e+07	354941	664186	146420	81942.3	223570	1.10429e+06	50921.8	69483.9	115161	47084.5	103215	19.0962	21156.7	2139.1	83313.3	14425	164993	17057.6	1.59839e+06
Sample10.2	12419	18995.1	1963.78	331632	44978	239762	0	8131.55	35715.2	1.46303e+07	75170.1	135712	232273	17773.2	37437.1	22056.1	32297.1	420120	48220	10901.2	10893.9	13086.9	29215.1	17164.7	3.11679e+06	8352.86	463243	33363.5	18880.5	2.68116e+07	396552	365326	100546	61053.8	255650	986464	41001.4	48555	88493.9	42165	76493.7	0	20109.5	2203.06	40929.6	6675.73	253064	0	1.55832e+06
Sample10.3	6719.33	9875.93	568.412	341192	86190.7	238142	19770.2	8261.82	44926.8	9.66203e+06	77538	139445	278773	19412.3	30723.5	14715.5	16834.7	179551	50051.3	7758.62	7057.61	10832.1	33085.5	13971.9	3.88616e+06	5008.23	257654	26503	10765.3	7.642e+06	201284	6200.9	43671.8	25450.1	117009	104851	13935.4	29096.7	33727.1	23993	76389	0	11673.6	6817.69	0	0	114718	0	171518
Sample11.1	5721.83	12677.7	905.422	147283	34241.9	45209.1	1385.52	3971.89	14153.6	8.55831e+06	16902.2	44131.1	159176	8863.23	33373.1	6775.63	13116.7	211644	38289.7	9480.57	9600.25	18475.3	20858.3	14846.2	9.92001e+06	4659.31	159873	12293.3	14648.6	2.77239e+06	49802.1	20165.4	45877.7	34271.7	96576.8	131650	12021.8	43975	16574.6	16582	38793	2874.5	11263.9	4706.82	32127.8	12559.9	56394	3121.22	1.00849e+06
Sample11.2	5311.79	8689.14	1166.92	156136	61544.6	39579.7	2057.45	1937.3	10195.1	9.9069e+06	14437.5	39394.9	223242	7570.7	37963.4	5205.92	14936.8	114842	43614.5	5339.63	6582.88	11343.7	18898.5	13683.6	7.03859e+06	2868.72	158337	12989.3	11682.8	3.62849e+06	75689.1	7408.74	34149.8	22019.3	125819	146871	11678.1	33754.7	19401.9	21028.7	48677.6	3120.26	12620.6	6026.14	17278.8	5271.41	127516	0	1.11794e+06
Sample11.3	3167.6	2997.52	0	61163.6	21610.6	0	0	337.528	1016.75	4.46525e+06	0	4329.92	72378.5	1780.32	29188.2	120.607	4769.78	37132.2	14232.8	1210.82	1983.64	11172.3	16009.6	2077.59	1.29832e+07	0	60356	0	0	352485	0	0	7959.27	9508.66	36677	33855.3	511.52	24833.6	5067.63	8447.83	31384.9	0	6015.11	591.975	0	0	26209.8	0	151710
Sample12.1	2572.17	4028.7	308.6	31334	30426.3	2911.75	1375.32	2019.34	5573.4	1.35831e+06	2845.34	7416.98	87834	2796.31	37441.2	1842.6	3057.9	31089.7	17477.7	4435.58	3766.98	19052.6	21724.2	4721.52	1.83376e+07	1359.57	31335.9	1278.15	2297.25	189854	0	143.871	16196.3	15210.2	19278.4	8227.25	555.442	32334.4	3869.03	6286.86	21438.3	0	5420.99	5752.89	0	0	1532.91	0	120325
Sample12.2	2569.02	3855.76	764.623	8167.58	0	0	0	776.524	0	1.54644e+06	0	0	33674.7	858.904	41938.8	0	2854.83	38849.9	9860.31	2750.2	2355.48	13507.7	11767.3	888.151	1.74846e+07	0	41068.1	0	0	131557	0	15.4395	5892.94	6551.03	23327.4	31763.2	0	27984.8	2147.21	7437.56	24420.6	0	6636.11	0	3721.35	0	32045.5	0	555126
Sample12.3	0	0	0	0	0	0	0	0	0	0	0	0	0	0	25052.3	0	0	0	0	0	0	9856.47	7238.38	0	1.4795e+07	0	6118.71	0	0	0	0	0	0	0	306.036	0	0	15172.5	0	1090.98	7245.94	0	0	0	0	0	0	0	0
Sample13.1	575.031	1992.97	1748.76	83806.9	30542.9	78274.6	18152.6	3632.21	20998.3	490413	29660.7	46269.5	37576.3	8230.48	25927.7	5184.71	1399.82	2091.91	4049.86	3742.97	3815.07	17936.3	7509.44	3587.2	1.42386e+07	1938.46	5380.25	4336.41	2277.76	0	0	0	0	11057.9	0	1004.89	0	26627.1	1256.39	2164.73	4903.1	1091.28	2263.83	9014.87	0	0	0	723.546	0
Sample13.2	76.8871	0	0	1443.53	0	0	268.83	579.186	2237.24	0	0	1842.99	9137.71	871.8	34097.8	276.254	68.5594	1133.12	2232.49	98.4387	0	11326.8	1347.81	0	1.51354e+07	0	7830.6	0	0	0	0	0	0	0	0	0	0	19811.6	0	1353.02	5163.25	0	0	3037.75	0	0	7235.88	0	9909.09
Sample13.3	0	0	0	0	0	0	0	0	0	0	0	0	0	0	13851.7	0	0	0	0	0	0	8960.59	660.38	0	4.57584e+06	0	0	0	0	0	0	0	0	0	0	0	0	14233.6	0	0	0	0	0	0	0	0	0	0	0
[truncated: 5 more columns]

## Sheet: Table S2A
Table S2A. Absolute content of top 8 volatils detected in floral scent, absolute content
	VOC	trans-Geraniol	Benzyl alcohol	Methyl salicylate	trans-Citral	Benzyl salicylate	Benzyl benzoate	cis-Geraniol	Benzaldehyde
Sampling stage	RT / min	21.55	13.72	19.61	22	34.82	33.71	20.68	10.96	Total
Stage01	Emission rate (μg/flower/h)	0.03 ± 0.01	0 ± 0	0.02 ± 0.01	0 ± 0	0.04 ± 0.01	0 ± 0	0.02 ± 0	0.04 ± 0.01	0.16 ± 0.02
Stage02	Emission rate (μg/flower/h)	0.03 ± 0	0 ± 0	0.01 ± 0	0 ± 0	0.04 ± 0	0 ± 0	0.03 ± 0	0.05 ± 0	0.15 ± 0.01
Stage03	Emission rate (μg/flower/h)	0.08 ± 0.04	0.01 ± 0.02	2.5 ± 1.57	0.01 ± 0.01	0.03 ± 0	0 ± 0	0.07 ± 0.02	0.05 ± 0	2.76 ± 1.66
Stage04	Emission rate (μg/flower/h)	8.05 ± 2.67	0.39 ± 0.21	12.11 ± 1.92	0.35 ± 0.15	0.15 ± 0.06	0.18 ± 0.05	0.27 ± 0.08	0.2 ± 0.05	21.71 ± 4.51
Stage05	Emission rate (μg/flower/h)	40.17 ± 7.77	2.42 ± 0.94	12.52 ± 2.32	1.28 ± 0.31	0.57 ± 0.13	0.94 ± 0.29	0.72 ± 0.17	0.52 ± 0.12	59.12 ± 11.23
Stage06	Emission rate (μg/flower/h)	83.8 ± 3.64	7.95 ± 1.38	11 ± 0.31	2.67 ± 0.1	1.39 ± 0.4	1.57 ± 0.53	1.33 ± 0.08	1 ± 0.18	110.7 ± 4.98
Stage07	Emission rate (μg/flower/h)	115.53 ± 12.62	16.28 ± 1.74	6.67 ± 0.96	3.45 ± 0.41	1.93 ± 0.89	1.39 ± 0.55	1.65 ± 0.3	1.35 ± 0.18	148.24 ± 16.58
Stage08	Emission rate (μg/flower/h)	120.25 ± 16.1	22.84 ± 0.98	6.18 ± 0.8	2.68 ± 0.51	1.83 ± 0.41	0.9 ± 0.28	1.19 ± 0.21	1.6 ± 0.38	157.48 ± 18.7
Stage09	Emission rate (μg/flower/h)	78.34 ± 24.16	25.02 ± 3.31	5.33 ± 0.5	1.29 ± 0.4	2.55 ± 0.9	0.59 ± 0.15	0.8 ± 0.17	1.28 ± 0.31	115.2 ± 29.43
Stage10	Emission rate (μg/flower/h)	30.69 ± 13.24	20.6 ± 3.5	5.82 ± 0.74	0.52 ± 0.13	2.21 ± 1	0.36 ± 0.09	0.56 ± 0.08	0.78 ± 0.27	61.54 ± 17.97
Stage11	Emission rate (μg/flower/h)	16.11 ± 2.09	0.85 ± 3.58	12.08 ± 3.66	0.58 ± 0.05	0.29 ± 0.65	0.32 ± 0.06	0.38 ± 0.06	0.29 ± 0.07	30.88 ± 3.18
Stage12	Emission rate (μg/flower/h)	0.55 ± 0.24	2.15 ± 1.1	25.59 ± 2.28	0.03 ± 0.01	0.85 ± 0.39	0.1 ± 0.03	0.12 ± 0.04	0.11 ± 0.03	29.49 ± 3.94
Stage13	Emission rate (μg/flower/h)	0.18 ± 0.06	0.76 ± 0.47	17.21 ± 7.21	0.02 ± 0.01	0.34 ± 0.15	0.07 ± 0.02	0.14 ± 0.07	0.08 ± 0.01	18.79 ± 7.75

## Sheet: Table S2B
Table S2B. Absolute content of top 8 volatils detected in floral scent, relative content
	VOC	trans-Geraniol	Benzyl alcohol	Methyl salicylate	trans-Citral	Benzyl salicylate	Benzyl benzoate	cis-Geraniol	Benzaldehyde
Sampling stage	RT / min	21.55	13.72	19.61	22	34.82	33.71	20.68	10.96	Total
Stage01	Relative content / %	4.02 ± 0.42	0 ± 0	2.2 ± 1.08	0 ± 0	5.76 ± 1.36	0.56 ± 0.12	3.14 ± 0.4	5.91 ± 0.36	21.59 ± 2.53
Stage02	Relative content / %	4.35 ± 0.15	0 ± 0	1.65 ± 0.59	0 ± 0	5.1 ± 0.82	0.42 ± 0.12	4.06 ± 0.79	6.63 ± 0.24	22.21 ± 1.76
Stage03	Relative content / %	2.37 ± 0.7	0.24 ± 0.34	70.16 ± 7.7	0.29 ± 0.15	1.24 ± 0.45	0.16 ± 0.05	2.32 ± 0.49	1.77 ± 0.68	78.55 ± 6.26
Stage04	Relative content / %	33.35 ± 3.84	1.54 ± 0.49	52.13 ± 7.01	1.45 ± 0.29	0.69 ± 0.32	0.81 ± 0.27	1.1 ± 0.08	0.86 ± 0.14	91.92 ± 2.92
Stage05	Relative content / %	63.56 ± 1.12	3.71 ± 0.76	19.95 ± 2.27	2.01 ± 0.08	0.94 ± 0.29	1.48 ± 0.37	1.13 ± 0.06	0.82 ± 0.12	93.6 ± 2.6
Stage06	Relative content / %	72.55 ± 0.39	6.85 ± 0.94	9.54 ± 0.53	2.32 ± 0.18	1.2 ± 0.34	1.36 ± 0.45	1.15 ± 0.05	0.87 ± 0.16	95.83 ± 0.79
Stage07	Relative content / %	74.47 ± 0.32	10.51 ± 0.61	4.28 ± 0.24	2.23 ± 0.13	1.22 ± 0.47	0.87 ± 0.26	1.06 ± 0.11	0.88 ± 0.15	95.54 ± 0.67
Stage08	Relative content / %	72.54 ± 1.11	13.96 ± 1.38	3.75 ± 0.37	1.61 ± 0.17	1.09 ± 0.15	0.55 ± 0.18	0.72 ± 0.09	0.96 ± 0.15	95.18 ± 0.59
Stage09	Relative content / %	62.16 ± 4.11	21.06 ± 3.62	4.55 ± 1	1.02 ± 0.07	1.99 ± 0.29	0.48 ± 0.04	0.66 ± 0.08	1.06 ± 0.19	92.99 ± 1.17
Stage10	Relative content / %	43.02 ± 9.11	32.15 ± 5.2	9.75 ± 3.89	0.79 ± 0.07	3.07 ± 0.75	0.55 ± 0.1	0.96 ± 0.44	1.16 ± 0.17	91.45 ± 0.6
Stage11	Relative content / %	43.63 ± 5.08	2.23 ± 7.02	41.38 ± 14.95	1.63 ± 0.12	0.83 ± 1.43	0.95 ± 0.14	1.12 ± 0.1	0.83 ± 0.13	92.6 ± 1.11
Stage12	Relative content / %	1.72 ± 0.6	6.59 ± 2.99	83.96 ± 4.94	0.08 ± 0.03	2.68 ± 1.03	0.31 ± 0.07	0.37 ± 0.09	0.36 ± 0.04	96.07 ± 0.59
Stage13	Relative content / %	0.95 ± 0.13	3.68 ± 1.33	85.99 ± 2.67	0.08 ± 0.02	2.06 ± 0.97	0.39 ± 0.11	0.71 ± 0.2	0.45 ± 0.17	94.32 ± 1.46

## Sheet: Table S3
Table S3. Content matrix of compounds detected in samples of 5 floral tissues at pre-Bloom, Blooming and post-Bloom
Retention Time/min	3.59	4.795	5.27	6.15	8.105	9.115	8.99	9.145	10.58	10.985	10.93	10.955	10.995	11.265	11.695	12.825	13.08	13.08	13.3	13.47	13.82	14.345	14.82	14.95	15.305	15.535	15.645	15.615	15.57	15.945	15.95	16.45	16.33	16.715	17.08	17.295	17.705	17.615	18.115	18.185	18.305	18.48	19.27	19.655	19.78	20.175	20.09	20.625	20.935
Compound	Hexanal	2-Hexenal	1-Hexanol	Heptanal	Benzaldehyde	Furan, 2-pentyl-	Cyclotetrasiloxane, octamethyl-	β-Myrcene	3-Cyclohexene-1-carboxaldehyde, 4-methyl-	Benzyl alcohol	trans-β-Ocimene	Benzyl alcohol	Benzyl alcohol	Bicyclo[2.2.1]heptane, 2,2-dimethyl-3-methylene-, (1R)-	2-Octenal, (E)-	Pyrazine, 2-methoxy-3-(1-methylethyl)-	2-Hepten-3-ol, 4,5-dimethyl-	Benzoic acid, methyl ester	Linalool	Nonanal	Phenylethyl Alcohol	2,4,6-Octatriene, 2,6-dimethyl-, (E,Z)-	Cyclopentasiloxane, decamethyl-	6-Octenal, 7-methyl-3-methylene-	2,6-Nonadienal, (E,Z)-	2,6,6-Trimethylcyclohexa-1,4-dienecarbaldehyde	Acetic acid, phenylmethyl ester	Isoneral	trans-2-Nonenal	Benzoic acid, ethyl ester	Ethanol, 2-(9,12-octadecadienyloxy)-, (Z,Z)-	2-Decen-1-ol, (E)-	Isoneral	Methyl salicylate	Dodecane	Decanal	1-Cyclohexene-1-carboxaldehyde, 2,6,6-trimethyl-	Ethyl iso-allocholate	Geraniol	Oxiranecarboxaldehyde, 3-methyl-3-(4-methyl-3-pentenyl)-	cis-3-Hexenyl isovalerate	Neral	Geraniol	2,6-Octadienal, 3,7-dimethyl-, (E)-	Dodecane, 2,6,11-trimethyl-	Oxiranemethanol, 3-methyl-3-(4-methyl-3-pentenyl)-	Geranyl acetate, 2-oxo-	Geranyl formate	Cyclohexasiloxane, dodecamethyl-
pre-Bloom.Sepal.rep1	5.80404e+08	6.09451e+07	3.22608e+07	1.05726e+07	2.53107e+06	1.5646e+07	1.30744e+08	289167	8.21641e+06	0	72429.9	20414.4	0	394199	1.83941e+07	273108	5.69559e+06	16039.4	1.9404e+06	9.66046e+06	110431	12050.2	1.98249e+08	168643	782479	11069.5	28674.3	104966	6.37451e+06	9355.98	100410	167662	63448.4	62886.5	1.03819e+06	832698	1.77059e+06	1.13658e+06	17943	33449.3	49197.3	31867.5	349350	547846	1.48071e+06	46367.2	0	114388	6.22725e+07
pre-Bloom.Sepal.rep2	5.12681e+08	7.9114e+07	3.10019e+07	8.62468e+06	2.06718e+06	1.06704e+07	8.42943e+07	289880	6.89347e+06	0	72070.9	16181.3	20278.5	397314	1.69183e+07	152359	4.8907e+06	17215.1	1.167e+06	1.02593e+07	91415.8	17085.6	1.28713e+08	191462	1.14612e+06	15899.2	20730.6	85354.7	4.96433e+06	12685.3	81576.8	126843	64608.9	52340.9	657063	772202	1.91364e+06	775923	17764.5	30921.9	63716.9	12201.4	312863	445481	643392	38553.3	0	93166.5	3.14341e+07
pre-Bloom.Sepal.rep3	4.57857e+08	5.21263e+07	2.16968e+07	6.64712e+06	1.73146e+06	1.07237e+07	3.90925e+07	207033	5.90975e+06	0	49749.3	10589.6	0	262035	1.23857e+07	120803	3.53066e+06	9081.97	1.35195e+06	5.37782e+06	69677.1	7544.69	7.38338e+07	98180.1	486831	5344.58	14722.2	50157.7	3.30158e+06	6514.03	27795.5	63681.3	27932.3	33378.9	405583	247022	1.06037e+06	568931	14273.4	17816.2	30070.3	0	175597	248648	703974	19110.3	6724.45	68308.8	2.32468e+07
pre-Bloom.Pistil.rep1	1.30648e+09	2.66905e+08	2.43543e+08	1.23148e+07	3.77762e+06	1.40829e+07	6.2934e+07	726759	3.49985e+06	437964	39127.3	189072	264677	998269	7.26993e+06	7.46627e+06	4.23492e+06	4.69456e+06	1.45985e+06	8.31663e+06	234604	0	8.68323e+07	87274.3	1.0774e+07	37854.6	50410.3	248333	1.07632e+07	240693	549429	495677	158913	848790	364522	1.24712e+06	105820	2.0915e+06	105923	38712.7	42965.9	0	1.40983e+06	788142	68340.1	59501.7	44758	246245	4.16987e+07
pre-Bloom.Pistil.rep2	8.78805e+08	1.96242e+08	2.20114e+08	1.03743e+07	2.75395e+06	1.40509e+07	3.31417e+07	526951	2.38519e+06	467257	35100.9	192780	360560	934703	5.37683e+06	6.30209e+06	2.34532e+06	1.80708e+06	1.41233e+06	8.06936e+06	201467	0	4.68867e+07	58936.1	8.44502e+06	62526.5	0	524394	8.30558e+06	98498.3	886279	549724	186933	550193	296501	1.27988e+06	99218.9	1.84977e+06	79739.4	30783.1	103663	18613.2	1.07582e+06	540556	53342.8	59079.7	23961.2	195103	2.28224e+07
pre-Bloom.Pistil.rep3	1.02107e+09	2.2476e+08	2.97548e+08	1.23941e+07	3.24347e+06	1.01412e+07	1.622e+08	633504	3.02947e+06	429578	18414.6	168946	293361	914081	6.21326e+06	7.33748e+06	2.80998e+06	6.8875e+06	1.41288e+06	7.16893e+06	235788	0	2.60043e+08	39810.6	5.30663e+06	22507.2	38464.6	228723	7.28826e+06	365883	587541	388348	145221	510948	470934	1.35343e+06	76607.9	1.81248e+06	82588.8	33007.7	56327.8	0	1.07435e+06	614022	109404	42900.7	47868	223106	1.02342e+08
pre-Bloom.Petal.rep1	3.12869e+08	2.80508e+07	1.44357e+07	3.11348e+06	857296	6.03776e+06	2.91644e+07	160207	1.35027e+06	83384.4	14403.8	30418.8	54355.8	225246	4.74733e+06	1.16356e+06	1.36127e+06	19525.9	396327	2.15585e+06	76046.4	4887.28	5.2155e+07	53273.4	202869	7381.29	17139.4	26515	1.61163e+06	11671.6	42557.9	52780.2	37177.7	391243	212411	299169	130633	523594	18357.7	9246.3	20389.8	19608.6	187725	215242	160936	13013.7	16509.7	76723.6	1.82867e+07
pre-Bloom.Petal.rep2	1.52213e+08	1.25591e+07	3.29125e+06	1.4076e+06	439550	3.98876e+06	8.94699e+06	75344.1	521028	33253.3	5425.37	11241.6	17355.4	92284.7	2.26376e+06	649819	521921	6725.92	175058	886595	27047.1	4342.72	1.5829e+07	19929.4	113376	12925.4	6245.6	18329.4	733940	3964.18	14120.9	27722.8	14582.2	162000	76788.9	137123	31284.9	253461	10529.8	6675.8	8063.69	17817.3	112606	135611	48431	10773.9	0	28018.5	4.90453e+06
pre-Bloom.Petal.rep3	3.03071e+08	2.33974e+07	7.04782e+06	2.25054e+06	766203	4.85908e+06	1.45243e+07	122464	915936	0	3867.78	9604.71	20906	128420	4.72698e+06	927121	1.12651e+06	9538.91	391826	1.02345e+06	47909.5	2327.18	2.39543e+07	26879.7	111984	3988.93	8459.69	14967.3	941385	4954.7	12230.4	23654.7	14947.2	202849	140715	203953	67227	352474	14564.8	10629.2	15292.3	9059.3	114572	146712	160330	5233.67	9921.93	41429.8	8.96636e+06
pre-Bloom.Stamen.rep1	3.64226e+08	2.06558e+08	1.07328e+08	5.72808e+06	5.00141e+06	1.20636e+07	4.66489e+07	525045	1.68775e+06	1.63112e+06	66330.9	542818	940198	1.60351e+06	6.78614e+06	1.34183e+07	1.77758e+06	137848	2.77452e+06	4.20769e+06	301860	11348.3	6.6462e+07	118771	1.06284e+06	52291.5	109634	74132.7	3.05145e+06	69442.2	90017.8	202121	177613	265027	1.83265e+06	901491	46992.9	1.29516e+06	252028	103476	26655.3	897143	2.18517e+06	4.14516e+06	2.10773e+06	47232.1	18711.1	171071	2.71067e+07
pre-Bloom.Stamen.rep2	2.01556e+08	1.21738e+08	1.37869e+08	4.02359e+06	1.84299e+06	7.54215e+06	2.1582e+07	246744	768308	496208	23036.9	131994	240994	585004	2.97986e+06	7.95838e+06	566926	186968	1.68137e+06	1.56683e+06	104225	4854.68	3.09604e+07	70904.2	560359	22118.2	30770.2	34128.5	1.45357e+06	18840.1	13332	49970.1	62842.5	199856	891757	159899	14405.8	488883	69165.8	24241.5	10917.8	507413	900897	2.55651e+06	996784	3359.19	20671.4	83981	1.20077e+07
pre-Bloom.Stamen.rep3	2.34981e+08	1.30038e+08	1.09499e+08	4.15753e+06	1.92817e+06	6.89376e+06	3.7671e+07	231282	1.00856e+06	151209	15957.3	79979.6	86929.4	395632	3.90548e+06	1.02698e+07	1.06716e+06	99467.9	1.55822e+06	1.65068e+06	86088.6	8887.89	4.71096e+07	36690.8	642509	13027.8	33803.2	26085.1	1.83726e+06	30560.9	39067.5	68182	43742.3	133666	1.02853e+06	437583	23653.8	608899	47724.9	19684	13290.9	220000	557674	1.19738e+06	1.01838e+06	7932.53	23133.2	94563.5	1.42615e+07
pre-Bloom.Tube.rep1	2.11491e+08	7.40878e+07	1.41294e+07	2.24169e+06	433274	1.87718e+06	3.28735e+07	126202	946142	0	20059.2	16068.2	23300	183421	2.88029e+06	589533	723693	9576.96	1.07314e+06	2.95833e+06	50901.4	5319.34	5.43074e+07	25404.9	584651	4268.11	10765.1	30457.9	1.8568e+06	5420.07	43620	55888.3	19825.2	137979	546825	637205	140038	260816	18370.2	12607	8132.46	46813.7	186247	443415	652329	8875.48	12171.2	50187.6	1.8923e+07
pre-Bloom.Tube.rep2	1.42463e+08	4.59757e+07	7.84099e+06	1.38714e+06	268210	1.2304e+06	1.68933e+07	78980.6	506851	0	9451.1	8212.29	20320.9	107337	1.46579e+06	351270	379560	7380.45	603492	1.20723e+06	30462.4	2030.44	2.979e+07	6878.24	297384	1707.37	6576.52	12634.3	874035	4019.63	8284.52	18561.7	6005.05	76506.3	302252	118928	102703	137767	11176.5	7083.66	5105.21	11529.5	91864.2	167976	346570	2562.27	8390.9	29859.4	9.58244e+06
pre-Bloom.Tube.rep3	1.22807e+08	4.04867e+07	7.70487e+06	1.28997e+06	206418	626034	2.47269e+07	63405.4	415979	0	4635.32	6827.9	11499.4	88558.9	976312	322636	284448	5821.66	438209	1.16272e+06	28648.4	0	3.81817e+07	5952.95	360255	3622.57	5604.76	11952.3	782303	3094.62	19276.9	14436	3404.53	55235.3	241282	278753	48537.2	110907	9437.08	7246.31	4074.28	4085.22	66048.3	97999.4	279393	1746.16	7569.86	26079.4	1.07855e+07
Blooming.Sepal.rep1	2.2038e+08	2.55386e+07	5.73822e+07	3.91863e+06	2.70359e+07	3.66344e+06	2.135e+07	1.80636e+07	1.91725e+06	7.49435e+07	2.81146e+06	1.96942e+07	2.89311e+07	1.0123e+07	4.84148e+06	165747	946002	498662	2.82771e+06	2.89407e+06	257036	629166	6.40913e+07	4.47456e+06	231934	285211	928629	1.66966e+06	1.59632e+06	93662.6	259290	211664	2.9853e+06	3.76915e+07	530519	323984	792407	764929	4.2983e+06	767966	92441.6	3.9484e+07	2.38305e+08	1.3627e+08	705362	1.10943e+06	1.32264e+06	2.83521e+06	2.50056e+07
Blooming.Sepal.rep2	3.41066e+08	4.14166e+07	8.4183e+07	5.08904e+06	2.96526e+07	8.77111e+06	2.15942e+07	1.27715e+07	2.74971e+06	4.32952e+07	1.96374e+06	1.12421e+07	1.4954e+07	7.16941e+06	6.97297e+06	162729	1.2584e+06	429881	2.34433e+06	3.56076e+06	199508	427089	5.10901e+07	2.88625e+06	252857	170746	693944	1.06462e+06	1.98051e+06	63953.7	200814	183130	1.94483e+06	1.15745e+07	688020	436833	1.1866e+06	735065	2.26053e+06	409018	46136.5	2.51665e+07	1.65007e+08	9.29723e+07	842946	330673	276096	2.18659e+06	1.74879e+07
Blooming.Sepal.rep3	2.49935e+08	3.29741e+07	6.6337e+07	3.70453e+06	2.17961e+07	4.79233e+06	2.37239e+07	1.24384e+07	1.94966e+06	7.1657e+07	1.85625e+06	1.44474e+07	1.47577e+07	7.73198e+06	4.69298e+06	108844	933750	314832	2.10242e+06	2.58913e+06	202118	425847	4.71729e+07	2.64244e+06	198726	146445	767709	961364	1.24448e+06	56987.8	173485	123613	1.6665e+06	2.18382e+07	490820	194695	798340	518079	2.58359e+06	414352	85688.8	2.21532e+07	1.7425e+08	9.2709e+07	541672	815800	1.05663e+06	2.02131e+06	1.67367e+07
Blooming.Pistil.rep1	1.46822e+09	2.42999e+08	1.8407e+08	1.15402e+07	8.5787e+06	1.50537e+07	7.47941e+07	7.57952e+06	4.31377e+06	8.15922e+06	1.24267e+06	5.05256e+06	9.63768e+06	7.68424e+06	8.64188e+06	8.65793e+06	4.66079e+06	2.82543e+08	3.26332e+06	1.37553e+07	2.84993e+06	192499	9.30801e+07	1.38177e+06	7.2638e+06	154480	144918	859903	1.10356e+07	3.50306e+06	748915	509703	1.16686e+06	1.5761e+08	438565	2.97235e+06	168839	2.73705e+06	626142	86739.9	96616.2	1.33272e+07	5.61878e+07	5.59068e+07	74289.8	256666	40144.8	1.55555e+06	4.92639e+07
Blooming.Pistil.rep2	1.41569e+09	2.29493e+08	1.21416e+08	1.11896e+07	8.31833e+06	8.593e+06	1.68157e+08	7.47784e+06	2.86916e+06	6.44577e+06	1.21626e+06	4.2987e+06	8.36081e+06	7.05865e+06	6.54865e+06	7.13294e+06	4.7095e+06	3.23266e+08	3.34809e+06	9.71555e+06	1.71696e+06	561354	2.29057e+08	1.14291e+06	7.22153e+06	128566	152201	539020	8.33721e+06	3.86193e+06	336313	351379	834125	1.74589e+08	503672	1.9773e+06	201307	1.91864e+06	708439	55227.2	192378	9.31693e+06	5.00947e+07	4.73209e+07	105919	206480	60379.7	1.27344e+06	6.06577e+07
Blooming.Pistil.rep3	1.0827e+09	2.27181e+08	3.32263e+08	1.18932e+07	9.54418e+06	9.62339e+06	1.68891e+08	6.26975e+06	3.29769e+06	8.36379e+06	1.04518e+06	5.09061e+06	9.15311e+06	7.15347e+06	6.65438e+06	5.37834e+06	2.99607e+06	5.00093e+08	3.87787e+06	1.10323e+07	1.77557e+06	262933	2.33446e+08	2.40233e+06	5.2861e+06	265804	146023	1.26839e+06	7.7819e+06	2.64195e+06	741653	546131	2.15667e+06	1.86735e+08	464685	2.85533e+06	174296	2.23595e+06	931217	76556.4	136757	2.54066e+07	4.78881e+07	9.1756e+07	98692.9	203421	41890.1	1.24815e+06	7.04149e+07
Blooming.Petal.rep1	1.58174e+08	1.11697e+07	3.32763e+07	2.00533e+06	1.81235e+07	1.56739e+06	7.37943e+06	1.78231e+07	1.10604e+06	5.73831e+07	2.9909e+06	2.41041e+07	1.60359e+07	8.49212e+06	3.04534e+06	406243	643053	255607	2.15404e+06	722882	3.21679e+06	566500	1.96762e+07	3.7897e+06	102406	239426	421614	1.38078e+06	771394	28693.1	211503	67930.5	2.61376e+06	1.53979e+07	83950.7	158007	200300	672167	1.75859e+06	481824	40960.2	3.07465e+07	2.09143e+08	1.11477e+08	43302.5	975998	1.2382e+06	1.29891e+06	8.80516e+06
Blooming.Petal.rep2	1.43777e+08	1.01957e+07	3.31142e+07	1.72721e+06	1.28874e+07	1.42247e+06	7.27603e+06	8.08533e+06	568311	3.61659e+07	1.248e+06	7.24888e+06	8.41079e+06	4.22469e+06	1.94409e+06	383311	412700	159660	953093	672977	1.13731e+06	232106	1.52311e+07	2.25586e+06	43889.5	124684	190150	780237	346363	28399	111739	45175.7	1.29499e+06	1.85258e+07	62942.3	78161	90526.4	325492	979825	169822	28573.1	1.52369e+07	1.05183e+08	6.47828e+07	21195	289747	287470	657304	4.41403e+06
Blooming.Petal.rep3	1.248e+08	8.13049e+06	2.44025e+07	1.39621e+06	1.29588e+07	918709	7.34698e+06	1.36256e+07	817222	4.14334e+07	2.26628e+06	8.72297e+06	9.15841e+06	6.19528e+06	2.46788e+06	326583	472363	235366	1.71923e+06	589425	1.79846e+06	432245	2.03054e+07	3.09067e+06	68623.6	155782	271924	1.0469e+06	542595	31677.2	174191	58940.7	1.85642e+06	2.20658e+07	194379	117285	149515	468146	2.04068e+06	310036	34562	2.24456e+07	1.63452e+08	9.06346e+07	191843	891256	1.13465e+06	1.21611e+06	1.10854e+07
Blooming.Stamen.rep1	1.85704e+08	7.72189e+07	7.12953e+07	2.40524e+06	1.51557e+06	4.94975e+06	1.36991e+07	1.12793e+06	555221	0	186364	337475	629391	701120	2.17465e+06	4.8143e+06	314719	450147	545316	746550	60499.7	43721.5	1.81786e+07	489601	277989	37759.7	28751.3	160065	749113	34661.3	14913.6	33676.3	306652	6.43702e+06	88738	212802	15357.6	349551	103361	25359.4	10449.5	2.98865e+06	8.30562e+06	1.8179e+07	32116.8	16710.3	11306.5	89330.7	6.24515e+06
Blooming.Stamen.rep2	2.82591e+08	1.0978e+08	6.48817e+07	2.91744e+06	2.32353e+06	6.57512e+06	2.63319e+07	2.25627e+06	798475	1.27161e+06	350396	414931	750870	1.32584e+06	3.29439e+06	7.17822e+06	646653	552844	712495	1.09856e+06	127333	70251.9	3.33013e+07	636727	464761	44030.4	82005.5	203866	1.27041e+06	61400.3	25559.8	49190.7	382519	1.22173e+07	220117	351997	28978.5	571802	208475	54458.5	17939.3	4.37753e+06	1.86547e+07	2.55873e+07	54416	40462.4	10646.1	138662	1.25329e+07
Blooming.Stamen.rep3	1.18419e+08	6.80447e+07	1.01275e+08	2.48589e+06	1.46692e+06	4.29379e+06	3.96935e+07	657556	441042	0	99388.2	146798	290399	433946	1.55421e+06	3.54649e+06	396440	337159	398996	692997	48236.6	25829.1	5.30978e+07	231953	302084	20199.9	26332.9	82160.9	777967	34920.9	12712.3	26409.7	164418	5.43946e+06	101188	221793	10114.2	339443	60845.7	12298.3	8598.71	1.77799e+06	4.17754e+06	8.64834e+06	28465.5	13271	9974.85	78098.5	1.24747e+07
Blooming.Tube.rep1	2.45273e+08	7.04135e+07	7.70965e+06	2.10124e+06	692039	1.62157e+06	5.68823e+07	341016	699629	285243	45952.6	79950	162044	404506	2.07989e+06	580023	369880	32558.1	951782	2.06164e+06	61286.8	12745.3	7.43121e+07	199612	352404	12334.4	15799.4	80410.3	894597	7803.58	25213.3	19120.3	124706	1.55069e+06	190770	427406	173965	228211	134202	12067.6	13054.8	1.2079e+06	1.49757e+06	7.09182e+06	154102	12999.8	12722.2	79923.9	2.39251e+07
Blooming.Tube.rep2	2.20937e+08	6.45498e+07	1.17723e+07	2.2582e+06	851135	2.53214e+06	3.96557e+07	606074	831925	388075	99096.9	200170	331784	569267	2.2785e+06	651237	502642	30275	1.3526e+06	2.10407e+06	73142.8	33198.2	7.02878e+07	434611	408079	35469.5	15161.6	159568	1.12447e+06	9699.7	51234.6	58906.3	284673	2.70184e+06	499843	266458	264161	264415	188300	40664.1	11340.2	2.76553e+06	3.12163e+06	1.41324e+07	637168	37637.5	0	134787	2.26387e+07
Blooming.Tube.rep3	1.38545e+08	4.63619e+07	5.70473e+06	1.53498e+06	516557	1.19906e+06	2.86407e+07	524809	473111	284567	80697.9	160351	290779	445508	1.34003e+06	232191	416170	21262.4	713617	2.28206e+06	44762.6	22832.6	4.36386e+07	158918	272094	15351.6	12374.5	56083	778082	5623.96	33631.3	36058.2	88556.2	825819	336472	355334	151427	170959	106791	22070.7	6499.7	1.01283e+06	3.31865e+06	5.57629e+06	379006	26751.5	6004.77	75625.8	1.95626e+07
post-Bloom.Sepal.rep1	4.14667e+08	6.47641e+07	8.27832e+07	7.5179e+06	3.07508e+06	8.7314e+06	2.15351e+07	529567	2.75516e+06	540915	89678.1	436494	654360	1.03325e+06	7.42716e+06	156057	1.99034e+06	83829.9	611745	7.86265e+06	98488	31460.8	3.91094e+07	24560.7	381779	10547	43274.9	24788	1.75858e+06	41915.4	29250.2	67873.3	40094.6	454558	99143	422281	1.43874e+06	461285	20525.7	23820.3	335755	57566.4	778726	798520	34645.8	49801.3	3816.18	197554	2.01228e+07
post-Bloom.Sepal.rep2	3.45503e+08	4.59307e+07	7.93085e+07	6.4075e+06	1.95866e+06	6.51008e+06	4.05154e+07	302305	1.91171e+06	259062	36571.5	122803	139506	446879	4.48285e+06	134762	1.13633e+06	39918.8	461350	4.82386e+06	66728.1	6122.65	5.42206e+07	17727.2	243373	2999.76	15465.4	12144.8	913306	15971.9	33033.7	49311.6	15974.4	131576	85304.9	201641	794253	281158	36232.9	9971.7	417585	59390.1	277586	270615	24450.7	0	22585.9	104622	1.79527e+07
post-Bloom.Sepal.rep3	2.96736e+08	3.83581e+07	4.57222e+07	4.86436e+06	1.73389e+06	6.39891e+06	2.09616e+07	232653	1.59913e+06	236993	37181.1	125014	197120	392876	3.91585e+06	79438.3	1.06482e+06	24638.7	332686	3.95085e+06	41718.8	2266.74	3.09245e+07	12532.8	167476	3428.46	14669.9	11259.1	803736	9490.99	12623.9	27669.8	11821.3	164020	58327.3	174629	749949	212018	9585.45	13491.2	374886	17097.1	178796	211714	19048.9	12329.4	7883.31	78062.6	1.15613e+07
post-Bloom.Pistil.rep1	8.5204e+08	2.34706e+08	5.55849e+08	1.37504e+07	3.99783e+06	6.59278e+06	1.15723e+08	2.00442e+06	1.69393e+06	3.20044e+06	281761	1.47233e+06	2.52841e+06	3.44134e+06	3.118e+06	5.94285e+06	987374	1.88532e+07	2.24115e+06	5.83467e+06	503041	33271.2	2.12661e+08	425290	3.2285e+06	16183.9	29198.9	435188	4.08874e+06	358275	769627	456607	450806	6.3459e+06	498405	1.36794e+06	61294.5	1.4396e+06	142926	41892.9	58719.2	3.74431e+06	9.74596e+06	1.75816e+07	94466.8	71884.8	49418.9	384273	9.75458e+07
post-Bloom.Pistil.rep2	7.69767e+08	2.14067e+08	4.72125e+08	1.43138e+07	4.14832e+06	6.4202e+06	2.10407e+08	1.69791e+06	1.77493e+06	3.02962e+06	241044	1.51148e+06	2.94027e+06	3.50095e+06	3.14964e+06	6.02279e+06	1.11662e+06	1.49703e+07	1.88599e+06	6.19917e+06	586597	47831	2.44162e+08	404626	3.786e+06	0	0	596654	4.53405e+06	216984	937438	493923	485643	5.16359e+06	443119	1.33099e+06	56323	1.32032e+06	125534	31235.6	101231	3.67677e+06	7.88998e+06	1.54832e+07	104536	82577	34711.8	438424	8.20037e+07
post-Bloom.Pistil.rep3	7.69042e+08	1.60733e+08	3.34789e+08	1.06433e+07	3.17498e+06	6.28381e+06	2.07289e+08	1.67466e+06	1.4355e+06	2.46894e+06	252990	1.37787e+06	2.63847e+06	3.02134e+06	2.67986e+06	4.50445e+06	658783	1.02992e+07	1.92973e+06	3.55161e+06	403530	98555.4	3.36407e+08	274248	3.9192e+06	27612.3	27210.3	296776	4.30695e+06	181012	554832	253182	291306	4.52041e+06	317071	527087	42022.9	985406	65240	29793.4	52623.1	1.8999e+06	7.04927e+06	1.01518e+07	63587.7	40802.9	42087.2	310290	7.58665e+07
post-Bloom.Petal.rep1	1.41457e+08	7.76922e+06	3.63559e+07	1.81715e+06	624658	1.39656e+06	2.63298e+07	134737	250303	135461	20192.2	52189	96591.3	208754	911096	220028	218831	14301.4	136283	771857	26886.2	6763.35	5.10165e+07	8681.44	17565.6	3162.09	8789.05	2623.62	168920	7622.05	3449.27	15223	12346.9	281791	61519.6	86092.4	80911.7	120543	10714.4	6031.84	18540.6	35464	332094	338087	21455.5	8095.63	5791.56	42069.7	1.98758e+07
post-Bloom.Petal.rep2	1.71212e+08	1.11551e+07	5.60844e+07	2.57028e+06	689170	1.40903e+06	4.14303e+07	133488	339646	117583	12365.3	58713.2	114532	212774	1.0407e+06	269988	293912	16104.8	173594	767540	31262.3	3522.12	7.06304e+07	5546.33	21862.2	3613.42	8078.75	1942.8	206814	6444.69	7053.75	20041	7783.69	236404	70325.7	127167	85592.1	137331	8347.17	7602.35	47232.6	14230.4	182454	203644	21230.1	5005.77	8237.13	41018.9	2.81887e+07
post-Bloom.Petal.rep3	1.59765e+08	7.26925e+06	2.35829e+07	1.83156e+06	557546	927136	5.7312e+07	107151	250235	59171	6724.83	23663.4	54065	133865	937420	112289	343030	15769.6	160834	538196	25879.5	1265.12	7.71257e+07	3966.7	20435.2	1215.31	7441.86	0	144092	8469.7	3145.29	9877.2	3103.86	195897	72826.8	105191	49754.1	125923	6884.23	6808.13	25661.9	11865.1	127619	148923	32189.3	4476.23	6206.32	32310.6	3.26748e+07
post-Bloom.Stamen.rep1	1.68754e+08	8.79407e+07	8.45496e+07	2.53583e+06	1.04267e+06	5.13309e+06	2.46752e+07	277812	507319	0	37512.7	132614	220250	343008	1.81063e+06	5.10535e+06	343389	62213.3	406299	821704	47640.1	10381.7	3.45318e+07	80857.1	292580	3446.49	30520.1	26857.9	745000	63637.5	3046.11	22814.5	57311.6	342651	164484	286821	5131.52	326157	45330.2	9877.54	6953.56	505009	1.48359e+06	3.24016e+06	33468.5	10358.4	13250.7	65267.2	8.77724e+06
post-Bloom.Stamen.rep2	1.6702e+08	8.54825e+07	8.13293e+07	2.5596e+06	1.11578e+06	4.72885e+06	3.35107e+07	193782	473571	305505	23912.4	102050	208421	372969	1.66125e+06	4.8182e+06	285483	68351.7	440052	899869	44750.9	6077.52	5.15044e+07	48587.5	305269	3433.51	27000.5	14707.3	689960	54530.8	7673.16	32712.4	43926.3	285158	284659	263136	5187.7	302764	48194.1	11966	8491.71	277263	861264	1.92839e+06	45715.2	10587	11618.5	61152.8	1.55911e+07
post-Bloom.Stamen.rep3	2.19131e+08	8.03851e+07	2.432e+07	1.82528e+06	944724	3.68433e+06	7.51538e+06	254396	454708	256541	31534.3	72019.1	113945	332939	1.76471e+06	3.63885e+06	434478	111885	391761	742249	38919.6	6670.56	1.20739e+07	38744.3	223789	1012.11	17629.5	14316.1	637912	27215.6	11164.8	40311.9	36687.5	276360	318351	260036	5105.33	282529	45192.1	7420.4	9160.24	220456	1.12578e+06	1.5875e+06	40698.3	14843.2	9401.98	68518.3	4.5454e+06
post-Bloom.Tube.rep1	1.90173e+08	7.26732e+07	1.5504e+07	1.88899e+06	510348	1.54576e+06	5.00203e+07	97014.5	825575	0	10470	55357.4	64881.7	190588	1.96898e+06	504120	439300	16214.5	374122	1.62217e+06	38526.7	211.762	6.88e+07	12364.6	448067	1734.84	10782.2	12978.8	992316	15633.4	8731.06	25131.4	15956.4	74981.9	94274.8	193029	176102	179371	17828.1	16717.3	10543.7	26316	126557	198043	24102.4	11419.2	5966.31	41686.3	2.55148e+07
post-Bloom.Tube.rep2	1.7122e+08	5.1362e+07	9.69918e+06	1.34361e+06	351312	746481	2.83558e+07	78713.6	440851	0	4965.03	13819	20880.3	112513	1.08914e+06	365478	205644	11514.8	213201	1.0532e+06	28680	0	4.68861e+07	6313.29	224948	1200.51	6368.53	4540.68	468572	6378.8	2696.08	6921.95	6638.43	49589.6	59138	122333	51355.7	121801	13855.7	9403.24	14077	10116.8	81278.8	164919	16030.7	0	7129.35	28336	1.46885e+07
post-Bloom.Tube.rep3	1.58341e+08	4.15652e+07	3.53528e+06	1.17183e+06	305560	1.32639e+06	2.61134e+07	75210	419640	0	5105.45	5402.76	9220.5	83953.4	1.09724e+06	342879	185935	7816.77	173796	937265	25077.4	0	3.91164e+07	5116.47	268036	314.952	4406.8	4711.26	516228	3285.49	0	7339.42	3327.97	34153.2	43863.3	103562	85269.6	108203	11041	7910.81	15880.1	2737.33	57533.6	90077.2	15297	0	6161.26	23022.4	9.62699e+06
[truncated: 37 more columns]

## Sheet: Table S4
Table S4. Content matrix of compounds detected in pathway inhibitor assay
Retention Time/min	17.745	24.875	25.865	11.285	24.595	24.175	5.3	15.92	30.075	14.35	21.34	17.655	33.88	33.975	19.07	23.4	19.525	21.225	7.98	4.77	16.245	17.81	15.57	11.72	23.13	12.965	16.33	26.685	23.35	10.735	29.515	13.1	24.765	25.695	14.925	15.27	34.345	15.64	18.255	20.185	8.105	19.045	30.05	19.59	29.665	15.925	29.83	13.05	11.055
Compound	(-)-trans-Isopiperitenol	(3R,3AR,3bR,4S,7R,7aR)-4-Isopropyl-3,7-dimethyloctahydro-1H-cyclopenta[1,3]cyclopropa[1,2]benzen-3-ol	(E)-β-Famesene	1,3,6-Octatriene, 3,7-dimethyl-, (Z)-	1H-3a,7-Methanoazulene, 2,3,4,7,8,8a-hexahydro-3,6,8,8-tetramethyl-, [3R-(3α,3aβ,7β,8aα)]-	1H-Cyclopropa[a]naphthalene, 1a,2,3,3a,4,5,6,7b-octahydro-1,1,3a,7-tetramethyl-, [1aR-(1aα,3aα,7bα)]-	1-Hexanol	2-((3,3-Dimethyloxiran-2-yl)methyl)-3-methylfuran	2,2,4-Trimethyl-1,3-pentanediol diisobutyrate	2,4,6-Octatriene, 2,6-dimethyl-, (E,Z)-	2,4-Decadienal, (E,E)-	2,4-Nonadienal	2,6,10-Dodecatrien-1-ol, 3,7,11-trimethyl-	2,6,10-Dodecatrienal, 3,7,11-trimethyl-, (E,E)-	2,6-Octadien-1-ol, 3,8-dimethyl-, (Z)-	2,6-Octadien-1-ol, 3,7-dimethyl-, acetate	2,6-Octadienal, 3,8-dimethyl-, (E)-	2H-1b,4-Ethanopentaleno[1,2-b]oxirene, hexahydro-, (1aα,1bβ,4β,4aα,5aα)-	2-Heptenal, (Z)-	2-Hexenal, (E)-	2H-Pyran-2-one, tetrahydro-6-(2-pentenyl)-, (Z)-	2-Isopropenyl-5-methylhex-4-enal	2-Nonenal, (E)-	2-Octenal, (E)-	2-Octenal, 2-butyl-	3,5-Heptadienal, 2-ethylidene-6-methyl-	3,6-Octadienal, 3,7-dimethyl-	3-Buten-2-one, 4-(2,6,6-trimethyl-1-cyclohexen-1-yl)-	3-Cyclohexene-1-carboxaldehyde, 1,3,4-trimethyl-	3-Cyclohexene-1-carboxaldehyde, 4-methyl-	3-Methoxycinnamaldehyde	3-Methyl-hepta-1,6-dien-3-ol	4,7,7-Trimethylbicyclo[4.1.0]hept-3-en-2-one	5,9-Undecadien-2-one, 6,10-dimethyl-	6-Octenal, 7-methyl-3-methylene-	7-Octenal, 3,7-dimethyl-	8,11-Octadecadienoic acid, methyl ester	Acetic acid, phenylmethyl ester	Amyl cyclopentenone	Ascaridole	Benzaldehyde	Benzaldehyde, 4-methoxy-	Benzoic acid, 2-hydroxy-, 3-methyl-2-butenyl ester	Benzoic acid, 2-hydroxy-, ethyl ester	Benzoic acid, 2-hydroxy-, pentyl ester	Benzoic acid, ethyl ester	Benzoic acid, hexyl ester	Benzoic acid, methyl ester	Benzyl alcohol
control1	79960.3	6052.21	100872	1.91422e+06	26186.3	21354.2	1.08125e+07	46334.6	15242.7	185210	214657	203372	76091.2	69809.8	2.40447e+07	134862	2.27877e+07	63676.6	1.06664e+06	4.22209e+06	42799.7	132295	269744	1.59872e+06	55166.9	188425	520832	21438.8	89311.4	483521	204347	340795	87093.6	101074	779898	72203.2	2494.07	131612	159764	162224	7.18711e+06	205778	26573	39562.9	110439	4030.72	62428.1	125025	2.61596e+07
control2	51897.6	12086.4	39716.1	1.08275e+06	42357	47746.8	1.55112e+07	26458.1	12331.7	97806.6	72812.7	128822	21068.6	27442	1.74761e+07	77241.9	1.69703e+07	19611.6	917457	3.86245e+06	40042.4	59752.5	174866	1.21178e+06	29970.2	148788	359246	11477.2	59221	298492	72106.5	225957	48502.1	59164.5	597272	42949.7	17264.9	75404.6	132049	74113.8	8.71635e+06	127381	15449.2	28541.6	109180	4999.78	46751.6	76171.8	2.12397e+07
control3	96750.5	8632.25	104664	1.16587e+06	40830.2	40964.5	2.46602e+07	40678.7	22505.9	106917	179963	205175	118566	99914	2.16886e+07	73192.3	2.86925e+07	58446.1	930103	3.18535e+06	50638.6	110590	328824	1.53835e+06	65614.8	164372	672145	37076.7	254961	373215	435173	248431	99679.7	109591	1.06579e+06	70808.5	7872.26	123909	103173	73776.8	1.13934e+07	428249	105133	33625.7	349609	5290.17	340115	167588	2.98698e+07
control4	77222.8	7961.7	86761.7	1.3779e+06	36798.5	34563	1.1286e+07	41633.9	24748.4	120798	222303	308604	79661	71910.9	2.18867e+07	120699	2.38871e+07	132235	1.06039e+06	3.62407e+06	55228.9	94023.7	395522	1.70881e+06	58456.3	146347	546699	60593.2	123905	429072	217064	406487	77607.2	117091	776114	59388.3	23256.4	103272	203510	81843.7	7.01295e+06	207424	35020.7	21055.4	146815	3013.95	121745	103558	2.26625e+07
control5	78450.1	9406.03	62943.3	1.23276e+06	32931.1	41575.3	1.23452e+07	36038.8	18106.3	110031	165097	185768	59913.2	51450.6	1.96334e+07	92137.7	2.55156e+07	61836.6	779391	2.9694e+06	32198.9	96155.1	284046	1.21003e+06	31552.1	125828	561466	34016.2	151023	362015	266508	241618	76864.1	78719	769141	50475.3	24746.7	90150.4	100001	118462	5.43234e+06	203220	36218.1	23638.1	102089	3309.26	115772	85894.7	2.21913e+07
mep inh 1	62728.7	32095.7	49823.7	1.15678e+06	102479	134310	1.92374e+07	54485.8	34020.3	108573	171991	271821	55429.1	63229.2	2.25692e+07	143827	2.73955e+07	37583.9	1.55339e+06	5.93208e+06	86267.3	105655	431277	2.50292e+06	50969.4	157943	530499	32421.4	370192	449432	180464	526478	66462.3	89965.2	844575	76964.3	70653.5	138670	193648	120503	8.6741e+06	219950	53467.9	20494.7	243578	5026.4	65120.4	103608	3.18143e+07
mep inh 2	51551.8	15872.5	44686.8	1.0392e+06	58261.2	70015.9	2.45554e+07	49751.1	15879.6	96524.2	126993	178231	41220.4	37664.4	2.06123e+07	134563	2.67098e+07	24196.3	1.31081e+06	4.25468e+06	65679	87747.4	282598	2.07914e+06	27804.8	144129	459983	34208.3	158351	368913	216087	302658	56971.6	64830.3	869774	73346.5	21833.9	108731	141169	98540.1	6.90221e+06	246003	54822	13335	238054	3812.77	102258	175250	2.95601e+07
mep inh 3	38375.9	18944.4	45235.7	900767	57036.2	74388.6	1.44615e+07	49241.2	18237.4	75598.7	163566	224147	58541.2	43346.4	1.9211e+07	112271	2.20527e+07	27062.7	1.45472e+06	4.25681e+06	54396.5	77172.8	341792	2.04424e+06	27703.9	131034	365544	13827.4	218244	384137	211652	378024	44218.3	66823.5	565009	68481.2	23619.1	92790.7	146935	91168.2	7.37802e+06	209790	46180.5	12185.9	227957	2503.77	102787	175769	1.97949e+07
mep inh 4	41288.5	11299	64063.9	1.06076e+06	48040.6	52586.1	1.60403e+07	60486.1	19546	97990.4	188326	281896	76176.6	56499.5	2.14594e+07	131489	2.26857e+07	63929.3	1.46551e+06	4.36538e+06	75752.6	98755.6	374873	2.70647e+06	38912.3	147925	422180	51001.7	185539	433828	288723	519284	51003.8	86069.8	635064	76861.3	41476.3	137305	179154	86128.7	6.17863e+06	334935	57001.4	12973.9	225096	3183.11	98046.7	161586	3.06449e+07
mep inh 5	28961.1	11081.4	57491.8	749043	39166.3	45187.4	2.37026e+07	40607.4	18038	64431.9	136035	193779	77083	52596.3	1.69426e+07	86692.8	2.098e+07	39980.6	1.42123e+06	4.06321e+06	59091.1	65174.5	281012	2.07731e+06	26417.2	164582	346404	29534	178130	349640	316508	299675	42237.6	70650.9	622152	57120	27182.3	96400.7	122307	55680.4	8.52386e+06	341478	79021.4	13986.8	323389	5099.91	145261	317971	2.79982e+07
mep inh 6	60213.8	14327.1	140025	1.2004e+06	50333.2	67523.4	2.2478e+07	44629.8	17406.9	96997.8	112189	163537	200281	133977	2.06634e+07	107213	2.34579e+07	24274.2	1.06494e+06	3.85573e+06	49102.9	81262.4	222278	1.8507e+06	30877.2	230489	500882	11822.9	83843.7	373511	221622	246136	62351.4	97920.3	728480	68860.2	25184.1	219710	100173	517547	8.93894e+06	299636	19239.8	26041.7	71896.9	2911.37	19062.1	42968.2	4.09281e+07
mva inh 1	3100.56	7292.03	3167.44	82700.2	21456.7	21555.5	1.48854e+07	1271.87	13324.7	0	83430.6	144433	7639.73	25420.7	160387	4813.02	463571	39412.9	954150	3.89608e+06	34313.9	3441.58	299421	1.26964e+06	22977.5	70853.2	5689.81	19753.5	63778.9	177410	191104	226761	1085.92	48292.9	15754.1	437.788	35697.1	50614.2	98116	0	5.89249e+06	154824	2004.54	1.40577e+06	89200.6	182748	48329.6	58446.5	2.04896e+07
mva inh 2	17859.3	9645.21	17354.4	332750	31230.3	30989.1	2.35687e+07	16376.2	12992.6	27500.6	112622	160093	21315.4	26988.5	6.84586e+06	31218.8	7.97714e+06	31332.1	1.07849e+06	3.1174e+06	33527.1	26155.8	263480	1.31042e+06	29400.6	93957.4	153354	14993.4	59235.2	241879	164601	216441	18771.6	46831.3	238307	24399.4	29443.4	83114.4	119334	23825.6	8.04595e+06	184945	12618.1	999175	78415.4	151746	62613.2	92381.6	1.56321e+07
mva inh 3	3212.72	8200.34	9096.4	103121	25643.4	25047.6	1.58212e+07	1655.22	15421.8	5620.5	57940.2	98351.9	6309.59	8065.18	647496	9168.47	1.11918e+06	24065.9	1.02182e+06	3.15425e+06	33784.4	7643.77	340527	1.07734e+06	20190.1	62613.3	27548.3	40594.2	165033	271650	99723.4	210961	2927.22	41035.9	40060.7	7225.59	457.388	50132.4	41944.2	7322.08	1.17051e+07	110091	4918.67	1.47246e+06	89699.4	220221	84806.4	58408.5	1.42282e+07
mva inh 4	8022.21	12989.3	12953.2	207045	46333.9	47804.1	2.28203e+07	6700.53	13485.7	14369.3	83901.3	150014	10280.1	17680.5	2.67346e+06	15439.2	3.65471e+06	20369.5	1.3231e+06	3.81501e+06	47728.4	12704.1	305215	1.56098e+06	15360.7	74330.8	65111.7	19090.7	80935.3	274064	92909.3	271687	7775.94	48145.1	108291	12389.6	17873.8	57362.7	97421.4	10869.5	1.05382e+07	121868	6872.6	811704	106424	129677	62041.8	50240.1	1.64191e+07
mva inh 5	3922.27	11662.1	5256.85	131986	38759.8	34017.9	2.86819e+07	2615.65	20988.7	3421.27	118276	195440	7141.41	16671.9	384555	8290.24	679477	20597.6	1.72414e+06	4.72352e+06	58742.6	6711.02	381127	2.37781e+06	22634.5	97014.7	11798.3	34930.3	106852	257261	189281	394187	3225.37	57012.8	26256.3	2665.57	22629.2	137752	134643	5576.24	1.03282e+07	205386	4112.4	1.03961e+06	171385	152408	61603.7	89277.8	3.48727e+07
mva inh 6	14386.3	10768.3	24610.5	344017	37433.1	33348.3	3.02292e+07	8462.34	16772.7	22983.3	110304	208433	27664	44851.8	4.90526e+06	25713.8	5.41292e+06	34308.6	1.1342e+06	3.74273e+06	44772.8	17042.2	389036	1.80945e+06	27757.5	124731	111124	20757.4	100840	328948	150836	297366	12911.9	74658.5	150352	15801.5	30905.8	254854	97558.3	102076	1.07249e+07	186980	7446.08	1.24255e+06	45672.8	129256	39370.9	47372.6	3.94122e+07
[truncated: 44 more columns]

## Sheet: Table S5
Table S5. Protein sequences used for TPS familky sequence clustering
no.	species	subfamily	sequence name	also known as	sequence
1	Epiphyllm oxypetalum	subfamily-a	DN1377_c2_g1_i2.p1	EoTPSa1	MSTDDAVATQNETTAVPVFHPCRWGDHIFTLAPLPQEIRVQMEKEIKELKEVIKMQLLESSNKPKEQLELIDTVERLGVAYHFEEEIEEALQQIHAIRHDQDDLYYVSLRFRILRQHGFHASSDVFKRFKDDEGGFKGELRDILSLYEASHVRIHEETILDEAAEFTTTYLKSMVTTLISPLAEQVAHALHQPLHKGITAIEARYQTCSYEQEPLHSKTLLRFAKLDFNLQQSLHQQELIDVARWWKGIHAKIPYARDRSIEAYFWALGTYYEPQYSSARVILAKMILLIQMMDDTYDAYGTFESLDLLTQAINRWEYSCIGDLPEDIRCSYQAVLETFDGFEQELAKQGRSFSVDHARKQMKRNTKAWFQEAKWCHEKYIPTYDEHLKIALESMGHVV…
2	Epiphyllm oxypetalum	subfamily-a	DN3428_c0_g1_i4.p1	EoTPSa2	MSRDAQDLLSLYEATYLRVHGEDILEEALEVTKTKLKELVPHLAPSLAKQVLHALSRPMRKALPRMYARDFMSFYQEDEFHDQVLLKFAKLDFNILQRQHQQELSIVSRWWKKLDVAGNFPFARERLLECYFWMVGVYYEPQYDLGRKFVTKIGFMTTILDDFFDNVSGIQAELELFTQAIQRWDINTMDELPKFMKIWFQALLEVYDEMAEELATIWRSSTVSYAKNAFEQQRQHIPSAVECMIQENGVSEEEACRGLNKQVEDAWKDLNAAFFDPQS
3	Epiphyllm oxypetalum	subfamily-a	DN2318_c0_g1_i3.p1	EoTPSa3	MENSAGAAGQNASSKEIKKCPLAQYHPDVWGDHFLNYTPPPQDIICQEEHALDELKKEVRKKLLTAVENPKDKLGFIDAIERLGVAYHFEEEIGIILQEFHDNYNQKNGLYDDDLYYICFS
4	Epiphyllm oxypetalum	subfamily-a	DN4793_c0_g1_i12.p2	EoTPSa4	MAADPRERIIYIDSIERLGVAYHFEQEIEAIVQQFYDKYSSHDGLYEQDLHYISLRFRILRQHGFSVSCDVFEKFKGEDGSFKKFLVRDVQGVLNLYEASYLKVHGEKILDEAEEFTRTQLKLLTGELSEPLLTEVSQALKLPLHRGIPRLLSRYYLDIYEGNPYHDKTLLRLAKIDFNLLQLLYLQELRDLSRWWKSLNSSIKLPFMRDRIVETYFWAVGTSYQPQYALGRAINTKAWKMLSILDDIYDAYGLFDELKNYTEAVDRWDKSCMKQLPDYMKLAYANLLDTFDGFRKDLAKEGRSHLVSYLQELMKVQCQCYMREATWLHEKYAPTYDEYMEDLAITTASSTILSTSAFLGMGKMANEQAIEWVTRTPKLVKASSVIGRLLNDIAGSKGV…
5	Epiphyllm oxypetalum	subfamily-a	DN71638_c0_g1_i1.p1	EoTPSa5	MWTDDAVATENETTAVPVFHPCRWGDHIFSLAPLPQEIPVQMEKDIKEVKEVIKMHLLESSSKPKEQLEFIDTVERLGVAYHFEEEIEEALQQIHAIRHDQDDLYYVSLRFRILRQHGFHASSGNLFSIKIKIKN
6	Epiphyllm oxypetalum	subfamily-a	DN16164_c0_g1_i1.p1	EoTPSa6	MMKIQPLDAKDISFEKLIYLQMKILCKTYLQEARWRNEKQIPAYDEYLKNSGVSFGYDLAMAVCFLGMGQIATIEAFEWVNLQPKSVVAIGIMGRLKNDMGGNKFQQGRDHVASAVECYMRENGVSEDEAREAINEHVESTWKDVNEGLLRPHAVAWPLLSRILELARVVEVLYNGEDSYTIVSQIMKEKIALVLIDPVVL
7	Epiphyllm oxypetalum	subfamily-a	DN18114_c0_g1_i16.p1	EoTPSa7	MGGQLQDENVVNRPLPQFVTDMWGDKFISFSNEDNLRLERYNEEIEPLKDEVRAMLMNDSVNVGNKMGLIDAVECLGISYFYEHEIKVMLDQIFVQLHGNGFKIDGDLCDTATQFRIFRQHGHNIPCDVFNKFTNSKGKFAETIRSDVKGMMSMYEAAHLRVHGEEILENALIFTTNFLNSIAKSSEQARRALKHPLHHTMLRVGNRHFISVYEKDESRNETLLHLAKMDFNRLQMLHRKELSQLQKWWSSFNFTKRLPYIRDRSVESHFVANGVYFEPEYSWGRISLAKVVLVITVLDDTYDAYGTLVELQLLTTAFERWDLNAMDQLSENMKIVYEFVINLYDDFAKEMTKKGKPYATEYAKELVMDSIRLYMEEVKRREAECTPTYEEYMVEGRLT…
8	Epiphyllm oxypetalum	subfamily-a	DN43648_c0_g1_i14.p1	EoTPSa8	QALLKFAKLDFNILQRQHQQELSIVSRWWKKLDVVVNFPFTRDRLSECYFWMVGVYYEPQYAFGRKFLTKIAAMTIVLDDLFDNVSGLQGELELFTQAIQRWDINAMDELPKYMKIWFQALVEVYDEMAEELATVGRSSIVSYAKNAMKNQVKTYHEESKWLPDYQNKRLAPTMEVYTKIAFDSVTCPMATMASFVGMGEIATEQAFDWLICKPQMLRAACLIFRFM
9	Epiphyllm oxypetalum	subfamily-a	DN15469_c0_g1_i2.p1	EoTPSa9	MASFVGMGEIATEQAFDWLICKPQMLRAACLIFRFMDDIASHQVKDLRCRHQLCYKVWNKFRGRTFYDLYLICMQFEQQRQHIPSAIECMIQDNGVSEEEACRELNKQVEDAWKDLNAAFFDPQSPPMPFFSCV
10	Epiphyllm oxypetalum	subfamily-a	DN137965_c0_g1_i1.p1	EoTPSa10	MFESYQDQCGKYDLFHVSLLFRILRQHGFIVSSDVFKKFKDENGSFKESLVSDIPGMLSLYEASYVRVHGDDILDEAVKFTTTHLKSRTAGDLMSSLAEQVAHALHQPLHRGMARLESRHYISFYEKDPSHNRALLKLS
11	Epiphyllm oxypetalum	subfamily-a	DN21250_c1_g1_i5.p1	EoTPSa11	MENSATQSSSTKVDVTHRPLTQYHPNLWGDHFLDYQPPQSLSLWREEAAVVKEKLNDTLHNIFTTKKLGEQLKLIDTIQRLGIAYHFEQEIQLALDQILHHDDDDDDDDSLLISALRFRLLREHGYKLSCDVFNKFKDDKNSFKTAIKEVDIEDLLSLYEATYLRVHGEEILDEALELARIKLEELKASHDLKPSLAKQVLQAISRPMRKALPRLLARDYISFYEEDEFHNEILLKFAKLDFNILQQEHQEELSIITKWWRNLDVPTNFSFARDRITECYFWILGVYYEPQYALARKFLTKFIAMGSIIDDIYDAYGTQTELELFTQTIQRLEINSVDELPEYMKIFCKILLQVYDGMKEELSKKGRSFAIQYAKDEMKYAVKAQYEESKWRLQRNKIP…
12	Epiphyllm oxypetalum	subfamily-a	DN2179_c1_g1_i2.p1	EoTPSa12	MKNQVKTYHEELKWLPEYQSKGLTPTMEVYTKIAFDSIGYPMLTMASFVGMGEIATEQAFDWLIGKPQMLRSACLILRFMDDIGGHQFEQQRQHIPSAVECMIQENGVSEEEACRGLNKQVEDAWKDLNAAFFDPQSPPMPFLSCVLNFARVAELLYKVEDGFTNAINTKRYLVSLLVDPVQII
13	Epiphyllm oxypetalum	subfamily-a	DN22857_c0_g1_i3.p1	EoTPSa13	DKLGFIDAIERLGVAYHFEEEIGIILQEFHDNYNQKNGLYDDDLYYVSLRFRLLRQHGFYASSDVFTKFKDEKNSFKDGLMSMDAQDLLSLYEATYLRVHGEDILEEALEVTKSKLEELVPHLAPSLAKQVLDALSRPMRKALPRMYARDFM
14	Epiphyllm oxypetalum	subfamily-a	DN45385_c0_g1_i6.p1	EoTPSa14	MANNLVASTPLNGCSSNSKEEATRPLAHFHSSVWGDRFLNYIPPPQETQLKWKQELERLKEEVRKKLVAVGSDPKETIVYIDAIEQLGVAYHFEQEIEAILEQFYDKYNKHDYLYNNDLHYVALRFRILRQHGFFVSCDVFEKFQSEDGSFKESMPTDVQGILNLYAASHLPVHDEK
15	Epiphyllm oxypetalum	subfamily-a	DN46802_c0_g1_i1.p1	EoTPSa15	MTSILDDTYDAYGLFDELELFSEAVQRWDKSCTNKLPDYMKLVYKYLLDTFDECERDLAKEGTSHFVAYVRDMMKAHCQAYLEEAKWLLEKYIPTYDEYMETANVTAGYTLMTGLAFLGMGRLATDEAFQWTSQTVGLVKDSCVIGRLMGDIASHKREQKRSHIASAVECYMTQYGVSEEKAMVELYKEVEEAWKDLNKDMFRPTKFPRPLQILILNLTRVLEVFYRLGDDEYTVVNQNAQDKIKVVLIDPVPL
16	Epiphyllm oxypetalum	subfamily-a	DN55968_c0_g1_i1.p1	EoTPSa16	EIEAILQQFYDKYNEHDYLYNNDLYYIALTFRILRQHGFVVSSDVFERFKSEDGSFKSEDGSFKESTPIDVQGILNLYEASHLRVHGEKILDEAMEFTTSQLKSLFGKLSEPLATQVTQALKLPLHSGVTRLLSRYYIDNYASSPSHDKIFLRFAKIDFNLLQSMHL
17	Epiphyllm oxypetalum	subfamily-a	DN84978_c0_g1_i2.p1	EoTPSa17	MKILCQAYMQEAKWCHKKYVPTYDEYMEIGYVTSAYPFGIVASFLGMGEIATKEAFQWPCRNPMPKAVKALSTINRLMNDMGGHKFEQTRTHVASSVQCHVIRHGALSEDHAHEALKDKVEEAWKDLNEAMLRPFAIPKPLLYRILNLARVSDVVYKGEDGYTIVSQAMKEREKILLIDPIPI
18	Epiphyllm oxypetalum	subfamily-b	DN13750_c2_g1_i7.p1	EoTPSb1	MKRTGSESVNMNLSAFSPRFELDTTEKEFNNILYSTPINRASTDKDIHSTQQYELQHAVKKIRTILLNNSGQDGGLEELIMIDIIKRLCLDHYFEEEIRAILATHNSEWRTLDKEGGGGDPHEVALRFRLLRQEGYHITSDVFNKFKDETGKFRQELSKDTKGLMSLFEASHLAIQGEDVLDEAREFSTQLLKTSLKNAEQLEATIIGSTLSHPCLRSLPRLTAQNFLHNFEVSLKFLHNSVDANGWTNEVWHLARMDFDMTQMTIQSEIIEVYRWWNELNLIMELKLVRDQPIKWHIWSLAALPNPTMKQERIELTKAISFVYLIDDIFDVYGTLEELTLFTEAVRRWEYDNVEGLPNSMKMCVKALQDTTNDISHKIYTKHGWSCKTWLQNAWADLC…
19	Epiphyllm oxypetalum	subfamily-c	DN294_c1_g1_i7.p1	EoTPSc1	MSHSFAPTTAASAARTTNAAAFLLYLSPLTTQSNLKYPSVWITTTRSSQFGWALSLRCNALSEHTTKDYKDLIQNDLHVVRGANETMEDVVIEALNLKEPTPSGITEKVEAIRAMLKSMSDGEITISAYDTAWVALVRNVEANEEDAPQFPSSLQWIIDNQLLDGSWGDKKMFLAHDRIINTLACVIALKSWGICPDKREKGIAFLKENISKLQNEEAEHMPIGFEVAFPALIEIARAHDVEVVEDSPTLQEIYAKRSLKLTRISKGIMHTMPTTLLHSLEGMALAGLDWERLLKLQSQDGSFLFSPASTAYALMQTKDLNCLAYLGKVVKSFNGGVPNVYPVDLFEHMFAVDRLQRLGISRYFQHEIRDCISYVHSYWTEEGICWARNSEVQDIDDTA…
20	Epiphyllm oxypetalum	subfamily-e	DN2469_c0_g1_i4.p3	EoTPSe1	MSLSPPNYLQLRPRLPSSSSPLLSSAHLGTTLASNAAASDAIHILNLQSIEDAKEKIRKMFEKVELSVSAYDTAWVAMAPSPSSPHTPCFPGSIDWIRKNQFHDGSWGLPPRDPLLLKDALSSTLACVLVLKKWSVHEEQMRKGLDFIASNFASVMDEEQLSPIGFDIIFPSMIQEAIEMGINLHLTQTDIDAVLCRRDIQLKRINEKRSKTRNFYLAYILEGMGKSQDWEMAMTYQRKNGSLFNSPSATAVAFSHTQDPYCYSYLCSVLQQFGNAVPTIFPLDVYSQLYLVDTIEKLGIDRHFKENIGSVLNETFGLWERGHEEIFSDPVTCKMALRLLREHGYDVSSGIFLSSNDLILKNCDCIVFVPFVHMVHRAISHRSWEPLAIDHGEDCYFDC…
21	Epiphyllm oxypetalum	subfamily-g	DN17217_c0_g1_i4.p1	EoTPSg1	MASKLRNVHQTLKIPCKAILPSEAQGSKTVVDRRSANYKPSSFTTADFLHSLTTDHVLLEIDSEKVERLKSQVKKMMNDERLEIPALLNLIDDIQRLGLSDQFDNDIKSSLNKLACNIDVLKLDLGATALLFRLPRRNDIWISQDEFERFKDEDGNFMESLRNDVEGMLNLYEASHFALEGEGLLDEAKTFAMKHLHDLIRTNENGFMANHVIETLELPLQY
22	Epiphyllm oxypetalum	subfamily-g	DN21911_c0_g1_i7.p1	EoTPSg2	MQLAFLALYNTVNELGYEILKEKGRNCIPFLRKSWENMCKAFLVEAKWYYKGHIPTYEEYLNNGWVSSSGPLLLTHAYLLASPSITTEGLDCLFNNHDLLRLRSV
23	Epiphyllm oxypetalum	subfamily-g	DN773_c1_g2_i1.p1	EoTPSg3	MESLRSDVEGMLNLYEASHFALEGEYLLDEAKTFAMKHLHDLIRTNEKGFMANHVMEALQLPLQYRSPRIEARRFMETYLQDETNPNAKDTQALLELAKLNFNMVQSMHKNELQEMSKWWNGTGLASKLNFSRDILTEAVFFSASVAHKPELSICRKALTKALKFTILIDDIYDVYGHLDELEAFTSAVERWDVNTIDGLPEYMQLAFLALYNTVNELGYEILKEKGRNCIPFLRKSWENTCKSFFVEAKWYYKGHTPTYEEYLNNGWVSSTVPLLLTHAYLLASPSITTEGLDCLFNNHDLLRLPSIICRLANDLATSEAELERGETTNAISSYAKEAGVSLEDAREHMKKLIDESWKGLNRIRASNSNETTTFSDDFGEIAFNLARTSQCIYQRGDG…
24	Abies grandis	subfamily-d	ABO81086		MAGVSAVSKVSSLVCDLSSTSGLIRRTANPHPNVWGYDLVHSLKSPYIDSSYRERAEVLVSEIKAMLNPAITGDGESMITPSAYDTAWVARVPAIDGSARPQFPQTVDWILKNQLKDGSWGIQSHFLLSDRLLATLSCVLVLLKWNVGDLQVEQGIEFIKSNLELVKDETDQDSLVTDFEIIFPSLLREAQSLRLGLPYDLPYIHLLQTKRQERLAKLSREEIYAVPSPLLYSLEGIQDIVEWERIMEVQSQDGSFLSSPASTACVFMHTGDAKCLEFLNSVMIKFGNFVPCLYPVDLLERLLIVDNIVRLGIYRHFEKEIKEALDYVYRHWNERGIGWGRLNPIADLETTALGFRLLRLHRYNVSPAIFDNFKDANGKFICSTGQFNKDVASMLNLYR…
25	Abies grandis	subfamily-d	AGO24474		MALVSISPLASKSCLRKSLISSIHEHKPPYRTIPNLGMRRRGKSVTPSMSISLATAAPDDGVQRRIGDYHSNIWDDDFIQSLSTPYGEPSYQERAERLIVEVKKIFNSMYLDDGRLMSSFNDLMQRLWIVDSVERLGIARHFKNEITSALDYVFRYWEENGIGCGRDSIVTDLNSTALGFRTLRLHGYTVSPEVLKAFQDQNGQFVCSPGQTEGEIRSVLNLYRASLIAFPGEKVMEEAEIFSTRYLKEALQKIPVSALSQEIKFVMEYGWHTNLPRLEARNYIDTLEKDTSAWLNKNAGKKLLELAKLEFNIFNSLQQKELQYLLRWWKESDLPKLTFARHRHVEFYTLASCIAIDPKHSAFRLGFAKMCHLVTVLDDIYDTFGTIDELELFTSAIKR…
26	Abies grandis	subfamily-d	AGO24475		MALVSTAPLASKSCLHKSLISSTHELKALSRTIPALGMSRRGKSITPSISMSSTTVVTDDGVRRRMGDFHSNLWDDDVIQSLPTAYEEKSYLERAEKLIGEVKNMFNSMSLEDGELMSPLNDLIQRLWIVDSLERLGIHRHFKDEIKSALDYVYSYWGENGIGCGRESVVTDLNSTALGLRTLRLHGYPVSSDVFKAFKGQNGQFSCSENIQTDEEIRGVLNLFRASLIAFPGEKIMDEAEIFSTKYLKEALQKIPVSSLSREIGDVLEYGWHTYLPRLEARNYIQVFGQDTENTKSYVKSKKLLELAKLEFNIFQSLQKRELESLVRWWKESGFPEMTFCRHRHVEYYTLASCIAFEPQHSGFRLGFAKTCHLITVLDDMYDTFGTVDELELFTATMK…
27	Abies grandis	subfamily-d	AGO64404		MAEISESSIPRRTGNHHGNVWDDDLIHSLNSPYGAPAYYELLQKLIQEIKHLLLTEMEMDDGDHDLIKRLQIVDTLECLGIDRHFEHEIQTAALDYVYRWWNEKGIGEGSRDSFSKDLNATALGFRALRLHRYNVSSGVLKNFKDENGKFFCNFTGEEGRGDKQVRSMLSLLRASEISFPGEKVMEEAKAFTREYLNQVLAGHGDVTDVDQSLLREVKYALEFPWHCSVPRWEARSFLEIYGHNHSWLKSNINQKMLKLAKLDFNILQCKHHKEIQFITRWWRDSGISQLNFYRKRHVEYYSWVVMCIFEPEFSESRIAFAKTAILCTVLDDLYDTHATLHEIKIMTEGVRRWDLSLTDDLPDYIKIAFQFFFNTVNELIVEIVKRQGRDMTTIVKDCW…
28	Abies grandis	subfamily-d	AGO64405		MAQISESVSPSTDLKSTESSITSNRHGNMWEDDRIQSLNSPYGAPAYQERSEKLIEEIKLLFLSDMDDSCNDSDRDLIKRLEIVDTVECLGIDRHFQPEIKLALDYVYRCWNERGIGEGSRDSLKKDLNATALGFRALRLHRYNVSSGVLENFRDDNGQFFCGSTVEEEGAEAYNKHVRCMLSLSRASNILFPGEKVMEEAKAFTTNYLKKVLAGREATHVDESLLGEVKYALEFPWHCSVQRWEARSFIEIFGQIDSELKSNLSKKMLELAKLDFNILQCTHQKELQIISRWFADSSIASLNFYRKCYVEFYFWMAAAISEPEFSGSRVAFTKIAILMTMLDDLYDTHGTLDQLKIFTEGVRRWDVSLVEGLPDFMKIAFEFWLKTSNELIAEAVKAQ…
29	Abies grandis	subfamily-d	AGQ38710		MAMPSSSLSSQIPTAAHHLTANAQSIPHFSTTLNAGSSASKRRSLYLRWGKGSNKIIACVGEGGATSVPYQSAEKNDSLSSSTLVKREFPPGFWKDDLIDSLTSSHKVAASDEKRIETLISEIKNMFRCMGYGETNPSAYDTAWVARIPAVDGSDNPHFPETVEWILQNQLKDGSWGEGFYFLAYDRILATLACIITLTLWRTGETQVQKGIEFFRTQAGKMEDEADSHRPSGFEIVFPAMLKEAKILGLDLPYDLPFLKQIIEKREAKLKRIPTDVLYALPTTLLYSLEGLQEIVDWQKIMKLQSKDGSFLSSPASTAAVFMRTGNKKCLDFLNFVLKKFGNHVPCHYPLDLFERLWAVDTVERLGIDRHFKEEIKEALDYVYSHWDERGIGWARENP…
30	Taxus bravifolia	subfamily-d	AGQ41594		MAQLSFNAALKMNALGNKAIHDPTNCRAKSERQMMWVCSRSGRTRVKMSRGSGGPGPVVMMSSSTGTSKVVSETSSTIVDDIPRLSANYHGDLWHHNVIQTLETPFRESSTYQERADELVVKIKDMFNALGDGDISPSAYDTAWVARLATISSDGSEKPRFPQALNWVFNNQLQDGSWGIESHFSLCDRLLNTTNSVIALSVWKTGHSQVQQGAEFIAENLRLLNEEDELSPDFQIIFPALLQKAKALGINLPYDLPFIKYLSTTREARLTDVSAAADNIPANMLNALEGLEEVIDWNKIMRFQSKDGSFLSSPASTACVLMNTGDEKCFTFLNNLLDKFGGCVPCMYSIDLLERLSLVDNIEHLGIGRHFKQEIKGALDYVYRHWSERGIGWGRDSLV…
31	Abies grandis	subfamily-d	AGQ948Z0		MALLSITPLVSRSCLSSSHEIKALRRTIPTLGICRPGKSVAHSINMCLTSVASTDSVQRRVGNYHSNLWDDDFIQSLISTPYGAPDYRERADRLIGEVKDIMFNFKSLEDGGNDLLQRLLLVDDVERLGIDRHFKKEIKTALDYVNSYWNEKGIGCGRESVVTDLNSTALGLRTLRLHGYTVSSDVLNVFKDKNGQFSSTANIQIEGEIRGVLNLFRASLVAFPGEKVMDEAETFSTKYLREALQKIPASSILSLEIRDVLEYGWHTNLPRLEARNYMDVFGQHTKNKNAAEKLLELAKLEFNIFHSLQERELKHVSRWWKDSGSPEMTFCRHRHVEYYALASCIAFEPQHSGFRLGFTKMSHLITVLDDMYDVFGTVDELELFTATIKRWDPSAMECL…
32	Abies grandis	subfamily-d	AGQ9M7D1		MALVSSAPKSCLHKSLIRSTHHELKPLRRTIPTLGMCRRGKSFTPSVSMSLTTAVSDDGLQRRIGDYHSNLWDDDFIQSLSTPYGEPSYRERAEKLIGEVKEMFNSMPSEDGESMSPLNDLIERLWMVDSVERLGIDRHFKKEIKSALDYVYSYWNEKGIGCGRDSVFPDVNSTASGFRTLRLHGYSVSSEVLKVFQDQNGQFAFSPSTKERDIRTVLNLYRASFIAFPGEKVMEEAEIFSSRYLKEAVQKIPVSSLSQEIDYTLEYGWHTNMPRLETRNYLDVFGHPTSPWLKKKRTQYLDSEKLLELAKLEFNIFHSLQQKELQYLSRWWIHSGLPELTFGRHRHVEYYTLSSCIATEPKHSAFRLGFAKTCHLITVLDDIYDTFGTMDEIELFNEA…
33	Ocimum basilicum	subfamily-g	ObQ5SBP0		MSTFVISNSMHVGISFSFLHKLPQTPPPQVVCCSGGLRLRPSCSLQLQPPPTTRRSGNYEPSAWDFNYLQSLNNYHHKEERYLRRQADLIEKVKMILKEEKMEALQQLELIDDLRNLGLSYCFDDQINHILTTIYNQHSCFHYHEAATSEEANLYFTALGFRLLREHGFKVSQEVFDRFKNEKGTDFRPDLVDDTQGLLQLYEASFLLREGEDTLEFARQFATKFLQKKVEEKMIEEENLLSWTLHSLELPLHWRIQRLEAKWFLDAYASRPDMNPIIFELAKLEFNIAQALQQEELKDLSRWWNDTGIAEKLPFARDRIVESHYWAIGTLEPYQYRYQRSLIAKIIALTTVVDDVYDVYGTLDELQLFTDAIRRWDIESINQLPSYMQLCYLAIYNFV…
34	Ocimum basilicum	subfamily-g	ObQ5SBP1		MWSTISISMNVAILKKPLNFLHNSNNKASNPRCVSSTRRRPSCPLQLDVEPRRSGNYQPSAWDFNYIQSLNNNHSKEERHLERKAKLIEEVKMLLEQEMAAVQQLELIEDLKNLGLSYLFQDEIKIILNSIYNHHKCFHNNHEQCIHVNSDLYFVALGFRLFRQHGFKVSQEVFDCFKNEEGSDFSANLADDTKGLLQLYEASYLVTEDEDTLEMARQFSTKILQKKVEEKMIEKENLLSWTLHSLELPLHWRIQRLEAKWFLDAYASRPDMNPIIFELAKLEFNIAQALQQEELKDLSRWWNDTGIAEKLPFARDRIVESHYWAIGTLEPYQYRYQRSLIAKIIALTTVVDDVYDVYGTLDELQLFTDAIRRWDIESINQLPSYMQLCYLAIYNFVSE…
35	Ocimum basilicum	subfamily-g	ObQ5SBP2		MWSTISISMNVAILKKPLNFLHNSNNKASNPRCVSSTRRRPSCPLQLDVEPRRSGNYQPSAWDFNYIQSLNNNHSKEERHLQGKAKLIEEVKMLLEQEMAAVQQLEFIEDLKNLGLSYLFQDEIKIILNSIYNHHKCFHNNHQQRTDENADLYFVALGFRLFRQHGFKVSQEVFDCFKNEEGSDFIPNLAEDTKGLLQLYEASYLVRQDEDTLEMARQFSTKILQKKVEEKMIEENLLSWTCHSLELPLHWRVQRIEAKWFLDAYASKPDMNPIIFELAKLEFNIAQALQQGELKDLSRWWNDTGIAEKLPFARDRIVEAHYWAIGTLEPYQYRYQRSLIAKIIALTTVVDDVYDVYGTLDEPQLFTDAIRRWDIESINQLPHYLQLCYLAIYNFVSEL…
36	Ocimum basilicum	subfamily-b	ObQ5SBP3		MSCARITVTLPYRSAKTSIQRGITHCPALLRPRFSACTPLASAVPLSSTPLINGDNSPLKNTHQHVEERSSKRREYLLEETARKLQRNDTESVEKLKLIDNIQRLGIGYYFEDAIDAVLRSPFSAEEEEDLFTAALRFRLLRHNGIQVTPEIFLKFKDERGEFDESDTLGLLSLYEASNLGVTGEEILEEAMEFAEPRLRRSLSELAAPLRSEVAQALDVPRHLRMARLEARRFIEQYGKQSDHDGDLLELAILDYNQVQAQHQSELTEITRWWKQLGLVEKLGFGRDRALECFMWTMGILPHPKYSSSRIESAKAAALLYVIDDIFDTYGKMDELILFTDAIRRWDLEAMEGLPEYMKICYMALYNTTNEICYRVLKDTGRIALPYLKSVWIETIEAY…
37	Ocimum basilicum	subfamily-g	ObQ5SBP4		MESRRSANYQASIWDDNFIQSLASPYAGEKYAEKAEKLKTEVKTMIDQTRDELKQLELIDNLQRLGICHHFQDLTKKILQKIYGEERNGDHQHYKEKGLHFTALRFRILRQDGYHVPQDVFSSFMNKAGDFEESLSKDTKGLVSLYEASYLSMEGETILDMAKDFSSHHLHKMVEDATDKRVANQIIHSLEMPLHRRVQKLEAIWFIQFYECGSDANPTLVELAKLDFNMVQATYQEELKRLSRWYEETGLQEKLSFARHRLAEAFLWSMGIIPEGHFGYGRMHLMKIGAYITLLDDIYDVYGTLEELQVLTEIIERWDINLLDQLPEYMQIFFLYMFNSTNELAYEILRDQGINVISNLKGLWVELSQCYFKEATWFHNGYTPTTEEYLNVACISASG…
38	Ocimum basilicum	subfamily-a	ObQ5SBP5		MDVSILRDVRPPVTSYAPNIWADTFSNISLDEEVQKKYAETIEALKQVVRGMLMAAATPIKQMIFIDTLERLGLAYHFETEIEHKLQKIYDDNVCGDDCDLFTTALRFRLLRQHRHHVSCDVFDKFLYEEGKFKGDAEGLLSLYEASHVRFHNEKILEEAERFTRQELSCWIKLQSPLKDKVKRALERPLHREVPILYARHFISIYEKDESMDEHLLKLAKFNFNFLQNLYKKELYDLSRWWNKFDLKTKLPYIRDRLAEAYLWGVGYHFEPQYSYVRKGVVLSIKIIGILDDTYDNYATVNEAQLFTEILDRWSMDEIDRLPDYMKIVLHFVMSAYEEYERDAKIVYGKKFASPYFKETIQQLARGYNQELKWVMEKQMPPFKDYLKNSEITSCIYIM…
39	Ocimum basilicum	subfamily-a	ObQ5SBP6		MTNMFASAAPISTNNTTVEDMRRSVTYHPSVWKDHFLDYASGITEVEMEQLQKQKERIKTLLAQTLDDFVLKIELIDAIQRLGVGYHFEKEINHSLRQIYDTFQISSKDNDIRVVALRFRLLRQHGYPVPSDVFKKFIDNQGRLDESVMNNVEGMLSLYEASNYGMEGEDILDKALEISTSHLEPLASRSRRINEALEMPISKTLVRLGARKFISIYEEDESRDEDLLKFAKLDFNILQKIHQEELTHIARWWKELDLGNKLPFARDRVVECYFWILGVYFEPQYNIARRFMTKVIAMTSIIDDIYDVHGTLEELQRFTDAIRSWDIRAIDELPPYMRLCYEALLGMYAEMENEMVKQNQSYRIEYARQEMIKLVTTYMEEAKWCYSKYIPNMDEYMKL…
40	Ocimum basilicum	subfamily-a	ObQ5SBP7		MSANCVSAAPTSPKNSDVEEIRKSATYHSSVWGNHFLSYTSDVTEITAAEKEQLEKLKEKVKNLLAQTPDESTGKMELIDAIQRLGVGYHFTTEIQESLRQIHEGQIRNDDDDVRVVALRFRLLRQGGYRAPCDVFEKFMDDGGNFKESLKKDVEGMLSLYEASYYGIDGEEIMDKALEFSSSHLESMLHNISTKTNKSLLRRLQEALDTPISKAAIRLGATKFISTYREDESHNEDILNFAKLDFNILQKMHQEEANYLTRWWEDLDLASKLDFARDRMVESYFWSLGVYFQPQYRTSRIYLTKIISIVAVIDDIYDVYGSFDDLRSFTDVIQSWKISNADELPPYMRICFEALLGIYEDMGDRIGAPYAIDTMKELVDTYMQEAEWCYTEYVPTVDE…
41	Ocimum basilicum	subfamily-b	ObQ6USK1		MSCARITVTLPYRSAKTSIQRGITHYPALIRPRFSACTPLASAMPLSSTPLINGDNSQRKNTRQHMEESSSKRREYLLEETTRKLQRNDTESVEKLKLIDNIQQLGIGYYFEDAINAVLRSPFSTGEEDLFTAALRFRLLRHNGIEISPEIFLKFKDERGKFDESDTLGLLSLYEASNLGVAGEEILEEAMEFAEARLRRSLSEPAAPLHGEVAQALDVPRHLRMARLEARRFIEQYGKQSDHDGDLLELAILDYNQVQAQHQSELTEIIRWWKELGLVDKLSFGRDRPLECFLWTVGLLPEPKYSSVRIELAKAISILLVIDDIFDTYGEMDDLILFTDAIRRWDLEAMEGLPEYMKICYMALYNTTNEVCYKVLRDTGRIVLLNLKSTWIDMIEGFM…
42	Perilla frutescens	subfamily-g	PFQ9AXM7		MYTGVIMHMAIPIKPAHYLHNSGRSYASQLCGFSSTSTRAAIARLPLCLRFRCSLQASDQRRSGNYSPSFWNADYILSLNNHYKEESRHMKRAGELIVQVKMVMGKETDPVVQLELIDDLHKLALSHHFEKEIKEILFNISIYDHKIMVERDLYSTALAFRLLRQYGFKVPQEVFDCFKNDNGEFKRSLSSDTKGLLQLYEASFLLTEGEMTLELAREFATIFLQEKLNDKTIDDDDDADTNLISCVRHSLDIPIHWRIQRPNASWWIDAYKRRSHMNPLVLELAKLDLNIFQAQFQQELKQDLGWWKNTCLAEKLPFTRDRLVECYFWCTGIIQPLQHENARVTLAKVNALITTLDDIYDVYGTLEELELFTEAIRRWDVSSIDHLPNYMQLCFLALN…
43	Mentha longifolia	subfamily-g	MLQ9SW76		MALKVFSVATQMAIPSKLTRCLQPSHLKSSPKLLSSTNSSSRSRLRVYCSSSQLTTERRSGNYNPSRWDVEFIQSLHSDYEEDKHAIRASELVTLVKMELEKETDHIRQLELIDDLQRMGLSDHFQNEFKEILSSIYLDHHYYKNPFPKEERDLYSTSLAFRLLREHGFQVAQEVFDSFKNEEGEFKESLSDDTRGLLQLYEASFLLTEGETTLESAREFATKFLEERVNEGGVDGDLLTRIAYSLDIPLHWRIKRPNAPAWIEWYRKRPDMNPVVLELAILDLNIVQAQFQEELKESFRWWRNTGFVEKLPFARDRLVECYFWNTGIIEPRQHASARIMMGKVNALITVIDDIYDVYGTLEELEQFTDLIRRWDINSIDQLPDYMQLCFLALNNFVDD…
44	Nicotiana tabacum	subfamily-c	NTG3CCC0		MQVIITSSHRFFCHHLHQLKSPTSLSAQKAEFKKHGPRNWLFQTEGSLLYKPVRLNCATSDASYLGNVNEYLESDHSKNSEEKDIQVSRTIQMKGLTEEIKHMLNSMEDGRLNVLAYDTAWVSFIPNTTNNGNDQRPMFPSCLQWIIDNQLSDGSWGEEIVFCIYDRLLNTLVCVIALTLWNTCLHKRNKGVMFIKENLSKLETGEVENMTSGFELVFPTLLEKAQQLDIDIPYDAPVLKDIYARREVKLTRIPKDVIHTIPTTVLFSLEGLRDDLDWQRLLKLQMPDGSFLISPASTAFAFMETNDEKCLAYLQNVVEKSNGGARQYPFDLVTRLWAIDRLQRLGISYYFAEEFKELLNHVFRYWDEENGIFSGRNSNVSDVDDTCMAIRLLRLHGYD…
45	Nicotiana tabacum	subfamily-e	NTG3CCC1		MVLGLRSKIIPLPDHKLGNIKLGSVTNAICHRPCRVRCSHSTASSMEEAKERIRETFGKIELSPSSYDTAWVAMVPSRYSMNQPCFPQCLDWILENQREDGSWGLNPSHPLLVKDSLSSTLASLLALRKWRIGDNQVQRGLGFIETHGWAVDNKDQISPLGFEIIFPCMINYAEKLNLDLPLDPNLVNMMLCERELTIERALKNEFEGNMANVEYFAEGLGELCHWKEMMLRQRHNGSLFDSPATTAAALIYHQYDEKCFGYLNSILKLHDNWVPTICPTKIHSNLFLVDALQNLGVDRYFKTEVKRVLDEIYRLWLEKNEEIFSDVAHCAMAFRLLRMNNYEVSSEELEGFVDQEHFFTTSSGKLMNHVAILELHRASQVAIHERKDHILDKISTWTR…
46	Nicotiana tabacum	subfamily-a	NTQ40577		MASAAVANYEEEIVRPVADFSPSLWGDQFLSFSIKNQVAEKYAKEIEALKEQTRNMLLATGMKLADTLNLIDTIERLGISYHFEKEIDDILDQIYNQNSNCNDLCTSALQFRLLRQHGFNISPEIFSKFQDENGKFKESLASDVLGLLNLYEASHVRTHADDILEDALAFSTIHLESAAPHLKSPLREQVTHALEQCLHKGVPRVETRFFISSIYDKEQSKNNVLLRFAKLDFNLLQMLHKQELAQVSRWWKDLDFVTTLPYARDRVVECYFWALGVYFEPQYSQARVMLVKTISMISIVDDTFDAYGTVKELEAYTDAIQRWDINEIDRLPDYMKISYKAILDLYKDYEKELSSAGRSHIVCHAIERMKEVVRNYNVESTWFIEGYTPPVSEYLSNAL…
47	Sorghum bicolor	subfamily-a	Sb01g015070		FSTLHEAALRFRLLRTHGLWVSPDELSKFRGDDGSFRTEIMNDHRCLLSLYNAAHLLTHGEVELEEAILFARQHLELGLLTSSLRAPLAGQVTRALKLPLPRTLKRLEALDYMSEYTQEQTYNPSILELAKLDFNLLQRLHLKELKAICQWWKDIYQEVELNYMRDRVVECFFWSYTVYYEQDHLRARAMLTKIFALLTVVDDTFDDHATLDESRKLAEALRRWDNSAVSMLPEYLRKFYLRLLQNFEDFEDELPPNERYRVAYTREAFQMTSESYLQESEWFHHSCKPKFQEQVNVSTVSIGPQIAATAMLMGMGDEATRDAFEWALRGDTAVMSFGWIARFLNDIASFNSGKSKKDVATSVECYMNEYNVTSEVAMTEIGYLIEDGWKTANRARFEL…
48	Sorghum bicolor	subfamily-c	Sb01g021990		ARNSNVKDVDDTAMAFRLLRLHGYNVSPSVFKNFEKDGEFFCFVGQSTQAVTGMYNLNRASQIAFQGEDVLHRARIFSYEFLRQREAQGLRDKWIIAKDLAGEVQYTLDFPWYASLPRVEARTYLDQYGGKDDVWIGKTLYRWYIENCLDTFGVQPQDVLRAYFLAASCIYEPSRAAERLAWARTSMIANAISTHLDISADKKRLECFVHCLYEESDVSWLKINPNDAILERALRRLINLLTQEALPIHEGQRFIHSLLSLAVIEICAGRISEAISVINNKDSDWFIQLTCNTCDGLNHKVLLSQDAEKNEATINCIDKIELNMQELQLLRSDEKTTNKKTKQTLWDVLRSSYYHCPQHIIDRHVSRVI
49	Sorghum bicolor	subfamily-a	Sb01g032610		RNESFHEISLQFWLLRQDRYYVSCDVFQSFMDNQQNLNVSLQSDVRALLALYEAAHLGTPNEQFLIEAQRQTTSLLRSMVDHLEKPLADKVRHALQTPSFRRMKRLEARLYIPLYEEDKEDCDELILELAKLDFYLLQQIHREEVKEICEWYHGLDSPRKLFYARHRPAEAYFWALGVYYEPQYAKARKLLAKFIATITPYDDTFDNYGMWEELQPFADVMQRWDMKEAEGLNECYSDFARFMFGTMIEIENALPKDIGRRNVNFIRDIINEVCKGYVTEIGWRDSKYIPLLEEHLKVTLITCFYWAINCTAFVVFEENVTEEILKWMSKFPQIVKDSCIISRLMDDIVAHEFETERNNVATAVTCYMNEYKTTKEEASDVLWNSVEHAWKSMNHEYLS…
50	Sorghum bicolor	subfamily-a	Sb01g034700		GGGAADDGLHTVALRFRLLRQHGVWVPADVFDRFKDTTGGFSESLSSDPRGLLSLYNAAHMATPGEQGLDEAISFARRHLESLKLKGTLSSPLAEQVCRALDIPLARLPKRLETMHYVVEYEKEEGHDAVLLELARLDFDLVRFLHLRELKDLSLWWKDLYGNVKLNYARDRLVENYFWTCGVFHEEEYSRARMLFAKTFGLLSLMDDTYDVYATLEECHILNDAIQRWDENSASILPEYMRMFYINLVRNFQGFEDSLQPNEKYRVSYAKQAFKLSSKYYLDEAKWCSEKYAPSFKEHMEVSVMSSGFPTLAVVLLMGAGDMATREAFRWAIGVPAVVSASGEVARFRNDIASYKKKNKKDVASSVECYAKEHGTSGEEAAVAIAGMAEHAWRTINRS…
51	Sorghum bicolor	subfamily-a	Sb01g035460		NSTCLHDVALRFRLLRQHGFWISPDEFNRFKDKNGNFDVDITNDARGLLSLYNAAYLFTHGEAELEEAILFARQHLESMRNNLEYPLAQLVNRALHLPLPRTFRRVEALHYISEYKGTPTHNPSLLEFAQLDFDLLQRLHLKELKALSRWWKDLYNEGELTYSRDRVVECYLWSYTAYFEKEHTRARMILAKIIALIILTDDTYDVRATLEECRKFNEAIQRWEESAISLLPDYLKKFYLKLMNIFKEFEDELEPHEKYRVAFSRKAFQILSSNYLQEAEWFHGGYKPTFKDQVKISTVCSGAPFASVGLLVGMGDVATKEALEWAISCTDAVKAFAEVTRFMNDLASFKRGKNKNDVDSSVECYISEHGVTTEVAFAKINSLIEEAWKTINRARFELL…
52	Sorghum bicolor	subfamily-g	Sb01g039090		DVDRVDDVRLMTLSFRLLRQNNYPVSPEVVRSLKDGTGNFKKTLQKDTEGLLSLYEASHLAFEGDHLLDEARVFSTEALRELRPSMHPHLRSSVDNALAVPLHWAAPRLQARWFINHYARDSDADLSLLHFAKLDFNNVQKLQQQELSRITRWWRNADLSESLPFARDRLMECFYFATGVAPEPSLEACREVVAKTFALIVLLDDIYDIYGTLDELVMFTDAIERWGTSASEQLPEYMKAIYLTIVSTSNEVAEHVLRQEGCDARFLLKKAWHDLCKAFLMEAKWHYSNYKPTLHEYLENGWISVSGPLMLIHAFPIIEKGVTPNSIQQLESYPKLVQMVSKIFRLCNDSATHSEELKRGDAPSSIAIYMSENRATEHDARKAMRDLTMETWKTVNQDA…
53	Sorghum bicolor	subfamily-b	Sb04g001780		HSDDLFDATLAFRLLREAGHDVSADVLRRFTDDSGEFKLPLSMDIRGLLSLHDMSHLDIGGEVLLYKAKEFSSKHLASAIRYLEPSLAEYVRQSLDHPYHLSLMQYKARHHLTYLQSMPIRDTVVEKLAVAEFQLNKLLHQQEIQEVKRWWMDLGLVQEIPVVRDQVMKWYMWSMTAVQGCSFSRYRVEITKIIALVYVVDDIFDLVGTLEELSLFTEAVKVWNMAAADSLPRCMRSCYMALYTVTNEITDMVEKEHGLNHVNHLRKAWAVLFDGFMVEAKWLATEQVPTAEDYLRNGVVTSGVPLTFVHIFIMLGDQSIEALIDQMPSVISCPAKILRLWDDMGSAKDEAQEGLDGSYMDFYLMENRCGPSDVEAHMRNLIAREWEELNRECLTFSSN…
54	Sorghum bicolor	subfamily-b	Sb04g001800		HSDDLFDATLAFRLLREAGHDVSANDVQRFTKDSCEFKLPLSKDIRGLLSLHDMSHLNIGGEALLYKAKEFSSKHLASAIRYLEPSLAEYVRQSLDHPYHLSLMQYKARHHLTYLQSLPIRDTAVEKLAVTEFQLNKLMHQKEIQEIKRWWMDLGLVQEIPIVRDQVLKWYMWSMTTLQGYSFSRYRVEITKIIALIYVVDDIFDLVGTLEELSHFTEAVKVWNTAAADSLPSYMRSCYKALYTITNEIADMAKQEHGLNPVNHLRKAWVVLFDAFMVEAKWLTMDQVPTAEDYLRNGVVTSGLPLTLVHIFIMLGDQSTETLIDHMPSVISCPAKILRLWDDMGSAKDEAQEGIDGSYRDFYLMENRCGPSDAEAHMRSLIAREWEELNRECLTFSSN…
55	Sorghum bicolor	subfamily-b	Sb04g001810		SNDLFDATLAFRLLREAGYDVSADVLWRFTDNSGEFKLPLSKDIRGLLSLHDMSHMNIGGEALLDKAKEFSSKHLASAIRYLEPSLAEYVRQSLDHPYHLSVMPYKARHHLTYLQSLPTRDTAVEKLAIAEFQLNKLLHQKEMQEIKRWWMDLGLAQEIPVVRDQVLKWYMWSMTALQGYSFSRYRVEMTKIISLVYVVDDIFDLVGTLEELSLFTEAVKMWNTAAADSLPSYMRSCYKALYTITNEIADMAEKEHGLNPANNLRKAWTVLFDGFMVEAKWLANHQVPTAEDYLRNGVVTSGVPLTFVHIFIMLGDQNSEALIDHMPSVISCPAKILRLWDDMGSAEDESQEGFDGSYKNFYLMENRCSPTDAEAHMRSLIAREWEELNRECLTFSSNF…
56	Sorghum bicolor	subfamily-a	Sb05g006470		GGDDLFALALQFRLLRQHHYNVASEIFNNFMDENGDFKDALRSNVDGLLSLYEAAHLGKSDEDLLRKAIIFTKDCLSSLVNGGQLPKPVLQEVLHALDLPTQRRIKRLEAKLYISIYENGDESNQDIVELAKLNFHMLQQMHRDEVRTISLWWYNDLNPSSLGPYMRKRPVECYYWALGIFYEPQYAKARIVLTKLLTLLTMFDDIIDSYGTMEEVHLFNQAVQSWNEEAAKQIGDGYWYLIFHISKTLEEFVSKDGGSPMAIDCFKETLKAGSKAMVQELVWREEGQVPTVHEYLKQGAAVSILYWPIAVISFAGMFPSDDEIFTWAGSYPKIIESSTTLCRLMDDVAGHENEEERSKCVTAVECYVREHGVTVQEAKQALTCLVDEQWRCINQELYA…
57	Sorghum bicolor	subfamily-a	Sb05g019210		EILRSEELHIVALRFRLLRQHGFFVSTDVFDEFRDGTGNFNTCLTRDPKGLLSLYNAAYLAVPGEDVLDGVIAFTRTHLEAMKGNLTSPIADQICRALDIPLPRYMPQLETMHFITEYEQEDGHNATLLELARLDYCLTRSAQLKELRTFCLWWKDFYKNVNLTYSLDRGVEMYFWGFGVFPGEGNSRARIIFSKIVALISLMDDTFDTHATFEDCKNLDEAIQRWDESATSILPEYLRMYYTKMLSCFNEFEDILEPKEKYRVPYVQKAVMLQSKYYLEEAKWCNEKYMPTFKDQIELSSLSSTIPVLTLAALMAAGNEATKEALEWASVVPDMKGRKNKNDVASSLDCYMNEHGTTGTEAAAALSAMVEHAWRRINKAFMEIDRALLRAAVINQART…
58	Sorghum bicolor	subfamily-e	Sb05g022320		ATDVLSLFAEESRFHDSVEGHMNDTKALLELYKASLVEYALNLPFYATLQPFKHKRNIECFGTEGIRIHKSAYLACDATENILALAIEDFHLSQSIYQQQLQYIERWVKEVRLDQLKFARDLPLSLFVFLATNVFPCELYDASIAWTQKCILTTVVDDFFEGGGSTKELRNFVTLIEKWDMHAGIECSEDIEILFRAVYDTNNQIAAIGAKLQNRSVIDHIVEIWVKYVRTLMIEAEWTTKGHVPTMEEYMSVAETSSALGPVVVPSLYLVGPKLSDDMIRDPEYKNLLRYLGIGIRLINDIGTYEKEMSEGYVNSVLLRAFDSSIEAAKREIHVLLANSQRELLKLVLPIPRPCKDIFWNTYKIGRQFY
59	Sorghum bicolor	subfamily-g	Sb06g002820		KDHTYDNIAFTALKFRLLRENGFPEGQLGYHNYGNCTTKTPRQEDVNTLLLLHEASYLAFGDEEILDVARTYSAKALKELMPSMLPHLREAVAHALEIPLHWRAPRLETRWFIDYYARDINMCPLLLQFAKLDFNQVQDEHQKDLAAVTWWWRNIGLGEKLPFARDRLMECFHYANGIVWDPKLGPCRQMLAKVSNLIVHLDDVYDVYGTMDELVLFTNAIARWDAIPNERLPEYMKALYSVIYHTSNEVAEHALKEHGCSMHYHLQKLWHDICMAFLLEAKWHHGNCRPSIQKYLENGWVSSSAPLLLSHAFSMLHSVINMNTISKMQTTHRLVQQVSLIFRLCNDSATHMDELQRGDAPSFIAINMAENGNEDDSRKVMQDLILKSWKVINEEAFQY…
60	Sorghum bicolor	subfamily-e	Sb06g028210		RDEEIMLDAATCAMAFRILRMNGYDVSSDELYHVAEASMFHNSLGGYLNDTRTMLELHKASTVSTSEDEYILDTIGSWSSTLLREQLGSGGALRRTPLFREVEHALDCPFYTTLDRLDHRWNIENFNVTGHRMLETPYLSSRHTSRDILTLAVRDFSSSQFKYQQELKHLESWVKECKLDQLPFARQKLAYFYLSAAGTMFPPELSDARILWAKNGVLTTVVDDFFDVGGSKEELENLLLLVEMWDEHHKIEYSEQVEIVFSSIYNSVNQLGAKASLLQDRNVTKHLVQIWLDLLKSMMTEVEWRMSKYVPTEEEYMANASLTFALGPIVLPTLYFLGPKIPKSAIKDPEYNELFRLMSTCGRLLNDVETFEREYNEGKLNSVSLLVLHGSMSISDARR…
61	Sorghum bicolor	subfamily-e	Sb06g028220		KDEEIMMDKATCAMAFRLLRMNGYDVSSDVLSHVAGPSTFHDSLQGYLNDTKSLLELYKASKVSLSENDLVLDGIGFWSGNLLKDKLCSSRVKKDLIFEMEYAVKFPFYATLERLEHKRNFDAWGPLMLTTKSSSFCIDQEFVALAVEDFSFSQYVYQDELRHLDSWVKENKLDQLQFARQKLTYCYLSAAATIFSSELSDARISWAENGVLTTVVDDFFDVGGSKEELENLIALVEKWHAHHTVGYSEQVKIVFSAIYTTVNHLGVIASAAQGRDVTNHLVEIWLDLLRSMMVETEWQRSQYVPTVEEYMTNAVVSFALGPIVLPALYFVGQEVLEHAVEEYDELFRLMSTCGRLLNDSQSFEREGNQGKLNSVSLLVRHSGMSIEAAKKALQKSIDV…
62	Sorghum bicolor	subfamily-a	Sb06g031270		LHDVALRFRLLRQQGFWVSPDEFNRFKDKHGNFDVGITNDARGLLSLYNAAHLFTHGEAELEEAILFARQHLESMRNNLEYPLAQQVNRALLVPLPRTVRRLEALHYISEYKESPAHDPSLLEFAQLDFDLLQRLHLKELKALSRYNQYLAIRIVLTFLGLNNVNTTHRYCSAAYYEKEHSRARMILAKIIALIILIDDTYDVRATLEECRKFNEAIQRWEESAISLLPDYLKTFYLKLMNIFKEFEDELETHEKYRVAFSRKAFQILSSNYLQEAEWFHGGYKPTFEDQVKISTVCSGAPFASVGLLVGMGDVATEEALEWAISCTDAVKAFAEVTRFMNDLASFKHGKNKNDVDSSVECYISEHGVTTEVAFAKINSLIEDAWKTINRARFLPVVQR…
63	Sorghum bicolor	subfamily-a	Sb07g003080		GASASSHDLYVTSLRFYLLRKHGYTVSSDVFAKFRDEQGNISSDDDMTTLMMLYDAAHMRTRGEDILDNIIVFNKSRLETVVKSENLEPDLAEEVTITLETTRFRRAERVEARRFISVYEKKATRDDTILEFAKLDYNIVQAVYCDELKQLSMWWKDLRSQVDMTFSRDRLVEMYFWMTVIVYEPDYSYSRIMLTKLVLYIALLDDIYDNYSTTDESNIFTTAFKRWDDKAVEEIPQHLRNFYKSVIRTADEIVAELKVQNNKNSEVVREVMFHVAESYHAEVKWRDEQYVPADVDEHLQISLGSIMAMQVVVLTFVSMGDVTTREIIDWAFTYPRMIRAVTAMARILNDIMSYEREQASDHMASTVQTCMKQYGVTVEEAIEKLKFICEEAWMDIVQG…
64	Sorghum bicolor	subfamily-a	Sb07g004470		DVKDLNLVSLRFYLLRKNGYDVSSDVFLNFKDKDGNFASDDIRSLLSLYNAAYLRTHGEEVLDEAIIFTRRHLEAALTSLESKLADEVSLSLQTPLFRRVRILETRNYIPIYEMEPSRNEAMLEFAKLNFNLLQILYCEELKTVTAWWKQLNIETDLSFIRDRIVEMHFWMAGACSEPKYSLSRVILTKMTAFITILDDIIDTHSTTEEGKLLAKAIDRCSQDANEVLPDYMKHFYMFLLKTFDSCEDELGPNKRYRLKILVRGYSQEIEWRDEHYVPETIDKHLEISRVTVGAFQLACSSFVGMGDIITKEVLDWLLTYPELLKCFTTFVRLSNDITSTEHSTTMHDACEKIKGLIEDSWKDMMQLYLEQSKVVAQTVVDFARTGDYMY
65	Sorghum bicolor	subfamily-a	Sb07g004480		DDKDLNLVSLRFYLLRKHGYYVSSDVFTSFKDKEGNFVADDTKCLLSLYNAAYLRTHGEKVLDEAIIFTRHQLEALLDSLESTLADEVSVTLQTPLFRRVRILETRNYIPIYEKEAARNEVILEFAKLNFNLLQLIYCEELKKVTLWWKQLNVETNLSFIRDRIVECHFWMTGACFEPQYSLARVISTKMTACITILDDIMDTYSTTEEAMLLAEAIYRWEENAAELLPEYMKDFYLYLLKTIDSCDNELGPNKSFRTFYLKEVLKVLVRGNSQEIKWRNENYVPETINEHLEHSGRSVGAFQVACSSFVGMGDNITKEILEWFLTYPELLKSFTTIARLSNDIASTKREQNVGHHVSTVQCYMLKHGTTMDDAYEKIKELIEDTWKDMMELYLEQPKL…
66	Sorghum bicolor	subfamily-a	Sb07g004485		DDKDLNLVSLRFYLLRKHGYDVSSDVFKCFQDKEGNFVVKDTKSLLSLYNAAHLRIHGEEVLDEAIIFTRGKLESVLDSLETTLADEVTLALQTPLFRRVRILETRNYIPIYEKEVARNEVILEFAKLNFNLLQLLYCEELKMITLWWKQLNVETNLSFIRDRIVEMHFWMTGACSEKKYSLTRTITTKMTAYITILDDIMDTHSTTEEAMLLAEAIYRCEENAAELLPEYMKDFYLYLLKTFDSVKHELGPNRSFRVFYLKELLKILVRGYSQEIKWRDEHYVPETIDEHLEVSKATVGAFQVACSSFVGMGDIITKEILDWLLSYPKLLKSMTTFVRLSNDIASTKREQTGGHHASTVQCYMMQHGTTIHDACEKIKELTEDTWKDMMKLYLEQPKV…
67	Sorghum bicolor	subfamily-a	Sb07g005130		QDLDLPTTSHLFYLLRKHGYHISSDVFLKFRDDKGNIVTDDARCLLLMYEAAHLRVKGEEILDNILIFTKSQLQCIVDDLEPQLKEEVKYALETPLFRRLKRVQTRQYISIYEKNTAHNNMLLEFSKLDFNILLTLYCEELKDLTLWWTEFQTQANTSIYARDRMVEMHFWMMGVFFEPQYSYSRKMLTQLFMIVSILDDLYDNHCTTEEGNVFTAALERWDEEAVEQCPTYLRTLYVNILTTVKAIEEWLNLQNNKHAKLVKRLIIDMAKCYNAETEWRDKKYVPATVDEHLKISARSSGCMHLVSQGFISMGDVATSEAIKWASTYPKIIQAVCIIARLANDIMSYKREETSQNMVSTVKTCAKEYGTTVAQAIEKLRELIEEAWMDITEECLQQPK…
68	Sorghum bicolor	subfamily-a	Sb07g020980		NSSSLHEVALRFRLLRQQGFWVSADEFEKFKNEDGSFISGITNDPKGLLSLYNAAHLLTHDEEILEDAILFSRQHLELIRSSLKSPLAEQVGRALEIPLPRTLKREETISFIPEYSIQDQTYSPVILELAKLDFNLLQHLHQKELKEISQWWKELSGEIGLDYVRDRIVECYFWSYTVHYEQENARARMILARLFLLTSLLDDTYDVHATLEEARELNKAIERWDDNDVSLLPEYLKEFFVKVISNFREFEDELESHEKYRNVYNIKGFQTLSKYYLQEAEWFHHGYTPSFKDQVNVSVITAGGQVLSIGLLVGMGEATKEAFEWATGDTDAIWACGQVSRFMDDMSAFKNGRNNMDVASSVECYMKERNVPSEVALATISSFVEDAWKTINQAKYPTL…
69	Sorghum bicolor	subfamily-a	Sb07g025700		DNFHGSNDLHVVALRFGLLRQHGLWVSADVFDKFRDAMGSFSMDLATDSKGLLSLYNAAHMAVPGEAVLDDAVAFARRHLEAAKGKLIRSPMVEQVSRALNTPRPRWPRRLEAMHYITEYEQEDEHNAIILELARLDFSIVRSVYIEEIKNLSLWWRDLYNDVKLPYARNRIVETHLFSSGVFPEKEHSRARIIFTKTFAFLSLMDDTYDTHATLEECQKLTEAIQRHEYLRMFYIKLLRNYKEIEEDILEPWEKNRMADFKKSFKLVSKSYLKEAEWFSQNYTPSFKEHIDFSITSTGLPMLSHVALMGAGQLATKEAFDWALDMPDLVKGMAETGRFFNDISSYKPRNSLKDVVSSLECYMKEHDMTPNDATVAFETMVEHAWRRINKAYMELDHGI…
70	Sorghum bicolor	subfamily-a	Sb09g000990		SDYDLGTVALWFCLLRKHRYRVSSDVFVRFKDEKGGFLVDSPQDLLNLYNAAHMRTHGEVILEKAILFSQRRLETMIPYMEGSLLAEIKSALEIPLPRRVRIYELKYYISTYEKDATVHEKVWQLAKLNSNIMQLHHQHELGIITSWDSKGAHDLPECMKFALEKIFDSYETIENMLHQEEKYRMAYLRYFVKDLVRSYSKEVKMLQEGYIPKSVEEHLKVSVITTTCPFLSCASFVGMHDIATKDFFDWVSSVPKMVQELSVILRLVDDLGSYEREQLIPHVASTINSYMKEHNVSIEVARGQIQVLKEKSWKDFNSEWLAYPKQLLERIFNFTRTMEFIY
71	Solanum lycopersicum	subfamily-a	SollyTPS10		MASSSSTNKSRPLANFHPTVWGYHFLSYTPQFTEITNQEKVEVNEYKERIRKMLVKAPEGSLQKLVLIDAMQRLGVAYHFDNEIETSIQNIFDASSKQNDNDNNLYVVSLRFRLVRQQGHYMSSDVFKQFINQDGKFKETLTNDVQGLLSLYEASHLRVRDEEILEEALTFTTTHLESIIVSNLSNNNNSLKVEVSEALTQPIRKTLPRVGARKYISIYENNVAHNHVLLKFAKLDFNVLQKLHQRELNELTRWWKDLDFANKIPYARDRLVECYFWILGVYFEPKYSRARKMMTKVLKITSVIDDTFDAYATYDELVAFTDAIQRWDASAIDSISPYMRPLYQALLDIYSEMEQVLSNEGKLDRVYYGKHEIKKIVRAYFKEAQWLNDANYIPKYEEH…
72	Solanum lycopersicum	subfamily-a	SollyTPS12		MASSSANKCRPLANFHPTVWGYHFLSYTHEITNQEKVEVDEYKETIRKMLVEAPEGSEQKLVLIDAMQRLGVAYHFDNEIETSIQNIFDASSKQNDNDNNLYVVSLRFRLVRQQGHYMSSDVFKQFINQDGKFKETLTNDVQGLLSLYEASHLRVRDEEILEEALTFTTTHLESTVSNLSNNNSLKAEVTEAFSQPIRMTLPRVGARKYISIYENNDAHNHLLLKFAKLDFNMLQKLHQRELSDLTRWWKDLDFANKYPYARDRLVECYFWILGVYFEPKYSRARKMMTKVIQMASFFDDTFDAYATFDELEPFNNAIQRWDINAIDSVPPYLRHAYQALLDIYSEMEQALAKEFKSDRVYYAKYEMKKLVRAYFKEAQWLNNDNHIPKYEEHMENAMV…
73	Solanum lycopersicum	subfamily-a	SollyTPS14		MATNLTLETDKEIKNMNQLSMIDTTITRPLANYHSSVWKNYFLSYTPQLTEISSQEKLELEELKEKVRQMLVETSDKSTQKLVLIDTIQRLGVAYHFDNEIKISIQNIFDEFEQNKNEDDNDLYIVALRFRLVRGQRHYMSSDVFKKFTNDDGKFKETLTKDVQGLLNLYEATHLRVHGEQILEEALSFTVTHLKSMSPKLDSSLKAQVSEALIQPIYTNVPRVVAPKYIRIYENIESHDDLLLKFVKLDFHILQKMHQRELSELTRWWKDLDHSNKYPYARDKLVECYFWATGVYFGPQYKRARRMITKLIVIITITDDLYDAYATYDELVPYTNAVERCEISAMDSISPYMRPLYQVFLDYFDEMEEELTKDGKAHYVYYAKVEMNKLIKSYLKEAE…
74	Solanum lycopersicum	subfamily-a	SollyTPS16		MELCTQTVPADHEVEITRRVGSHHPTVWGDHFLAYANLSGASEEEEKQHEDLKEEVRKMLVMAPSNALEKLELINTIQCLGVAYHFEHEIESYMCTHYEEYWIDDLHAIALCFRLLRQQGYRVSCDAYKKFTDDQGNFKIELINDVHGMLSLYEAAQFRVHGEEILDEALNFTTTQLKLILPKLSNSPLAQQVANALKFPIKDGIVRVEARKYISFYQQNQNHNQLLLNFAKLDFNILQMLHKKELCDITRWWKELEIVKTLPYVRDRLAEVYFWSLGVYFEPQYSTARKILTKNISMISLIDDTYDIYGTLDELTLFTEAIERWNIDASQQLQLPSYMKIIYCGLLDVYDEIKKDLANENKSFLINYSIIEMKKMVMAYFQEAKWYYGKTIPKMEEYM…
75	Solanum lycopersicum	subfamily-a	SollyTPS17		MELCTQTVAADHEVIITRRSGSHHPTLWGDHFLAYADLRGANEGEEKQNEDLKEEVRKMLVMAPSKSLEKLELINTIQCLGLGYHFQSEIDESLSYMYTHYEEYSIGDLHAIALCFRLLRQQGYYVSCDAFKKFTNDQGNFKEELVKDVEGMLSLYEAAQFRVHGEQILDEALNFTIAQLKQILPKLSNSQLAQQITNALKYPIKDGIVRVETRKYISFYQQNQNHNEVLLNFAKLDFNILQTLHKKELSDMTRWWKKMELVNTLPYARDRLVECYFWCLGTYFEPQYSVARKMLTKISFYISIIDDTYDIYGKLDELTLFTQAIERWNIDASEQLPLYMKIIYRDLLDVYDEIEKELANENKSFLVNYSINEMKKVVRGYFQEAKWYYGKKVPTMEQY…
76	Solanum lycopersicum	subfamily-e	SollyTPS18		MIIGYRINFRPLSHDKLRSHVMWQRQCSYNTASSMDGFEEAKERIRESFSKVELSPSSYDTAWVAMVPSKYSLNEPCFPQCLDWIIENQREDGSWGLNPTHPLLLKDSLSSTLACLLALTKWRVGDEQIKRGLGFIETQSWAIDNKDQISPLGFEIIFPSMIKSAEKLNLNLAMNKIDSTIKRALQNEFTRNIEYMGEGVGELCDWKEIIKLHQRQNGSLFDSPATTAAALIYHQHDQKCYEYINSILQQHKNWVPTMYPTKIHSLLCLVDTLQNLGVHRHFKSEIKKALEEIYRLWQQKNEEIFSNVTHCAMAFRLLRMSYYNVSSDELAEFVDEEHFFSTSGKFISDVAIIELHKASQLTINEKDDILDKINNWTGIFMQQKLLNNDFLDIKSKKEV…
77	Solanum lycopersicum	subfamily-e	SollyTPS19		MIVGYRSTIITLSHPKLGNGKTISSNAIFQRSCRVRCSHSTTSSMNGFEDARDRIRESFGKLELSPSSYDTAWVAMVPSRHSLNEPCFPQCLDWIIENQREDGSWGLNPTHPLLLKDSLSSTLACLLALTKWRVGDEQIKRGLGFIETYGWAVDNKDQISPLGFEVIFSSMIKSAEKLDLNLPLNLHLVNLVKCKRDSTIKRNVEYMGEGVGELCDWKEMIKLHQRQNGSLFDSPATTAAALIYHQHDQKCYQYLNSIFQQHKNWVPTMYPTKVHSLLCLVDTLQNLGVHRHFKSEIKKALDEIYRLWQQKNEQIFSNVTHCAMAFRLLRMSYYDVSSDELAEFVDEEHFFATNGKYTSHVEILELHKASQLAIDHEKDDILDKINNWTRAFMEQKLLN…
78	Solanum lycopersicum	subfamily-e	SollyTPS20		MIVGYRSTIITLSHPKLGNGKTISSNAIFQRSCRVRCSHSTTSSMNGFEDARDRIRESFGKLELSPSSYDTAWVAMVPSRHSLNEPCFPQCLDWIIENQREDGSWGLNPTHPLLLKDSLSSTLACLLALTKWRVGDEQIKRGLGFIETYGWAVDNKDQISPLGFEVIFSSMIKSAEKLDLNLPLNLHLVNLVKCKRDSTIKRNVEYMGEGVGELCDWKEMIKLHQRQNGSLFDSPATTAAALIYHQHDQKCYQYLNSIFQQHKNWVPTMYPTKVHSLLCLVDTLQNLGVHRHFKSEIKKALDEIYRLWQQKNEQIFSNVTHCAMAFRLLRMSYYDVSSDELAEFVDEEHFFATNGKYKSHVEILELHKASQLAIDHEKDDILDKINNWTRAFMEQKLLN…
79	Solanum lycopersicum	subfamily-e	SollyTPS21		MLIGCRSKIIIISHHKLGNGKTISSNAIFQRSCRARCSHSTTSSMNGFEDARDRIRESFGKLELSPSSYDTAWVAMVPSRHSLNEPCFPQCLDWIIENQREDGSWGLNPTHPLLLKDSLSSTLACLLALTKWRVGDEQIKRGLGFIETYGCAVDNKDQISPLGFEVIFSSMIKFAEKLNLNLPLNLHLVNLVNCKKDSTIKRNDEYMGEGVGELCDWKEIIKLHQRQNGSLFDSPATTAAALIYHQRDQKCYEYLNSILQQHKNWVPTMYPTMIHSLLCLVDTLQNLGVHRHFKSEIKKALDEIYRLWQQKNEEIFSNITHCAMAFRLLRMSNYDVSSDELAEFMDEEHFFTTSGKYTSHVEILELHKASQLAIDQEKDDILDKINNWTRTFMEQKLLN…
80	Solanum lycopersicum	subfamily-e	SollyTPS24		MSATIIFPAASSSSSYLSVVKHQMIRDITIPSRRLGGGLSFTQHSSSTAACVVDATRGPDFALQCNETTKERIRKLFHKVEFSVSSYDTAWVAMVPSPHSAKVPCFPECLHWVLHNQLEDGSWGLPHHQPLLLKDVLSSTLACVLALKRWGIGEQLISNGLRFIELNFASATDEDQYSPIGFDVIFPGMLEYAQHLSLKLHLESGVFNELLHKRAIQLTRPYDSSSLELNAYLAYVSEGIGELQDWKMVMKYQRKNGSLFNSPSTTAASLIHLHDSGCLDYLRGALKKFGNAVPTIYPINIHASLCMVDDLKKLGICRHFSEEIQNVLDETYRCWLQGEDEIFTSAGTCSMAFRILRGYGYNVSSDPVAQFLEQEQYSGHLNDIHTMLDLYQALEMIIA…
81	Solanum lycopersicum	subfamily-g	SollyTPS25		MACINMVSIASTMQTQKLHSTTEKDSQPERISTYKPNIWKYDHLLSLTNQYSEAKYKIEAEKLKEEVGCMFSNTTSPVAQLQLIDGIDKLGLSAYFEVDTKETLENIILYMKTSSTSKDLYATALCFRLLREHGYHASQDMLKDLFDGKGKLPLDMKTSLELFEGSHLSIDGENLLNDIRLFSTKNLKNLSLDVDRLTSNPLAWRVRWYDVRKHIITAQNCNDTNPMLLKLAKLNFNIIQATHQKDLKDVIRWWRNVSIIENLEFTRERIVESFFFAVGIASEGEHGSMRKWLAKVIQLILIIDDVYDIYGTLADVQQFTVAIEKWDPEEVQRLPKSIQICFGALHDTMEDISVEIQRQKGGPSVLPHLKQVWVNFCKALLVEATWYHKGHIPTLEDYL…
82	Solanum lycopersicum	subfamily-g	SollyTPS27		MTSEQQSVFCNQIHSTTSFRKSNIDETLIQRRNANYKPNIWKYDILQSLKSQYSECKYKKEAQKLKEEFLWVVAEIENPLAKLELIDSINKMALSHLFDKEIMVFLQNMEKLKDSDNEMDLYSTALYFRIFRQYGYNVTQDVFLSYMDEMGEKINVDTNMDPKTMMQLFEASHLALKDENMLDEARIFCTNNLKNIIPMEMPLHWKVEWYNTREHISKQANEKEEGVSKLKLLQLAKLNFNMVQAEHQKDLVHILRWWRNLGLIENVSFSRDRIVESFLWSVGVAFEPQHSNFRNWLTKAITFIIVIDDVYDIYGTLQNLQLFTDAVVRWDPKVVEQLPSCMQICFWKLYDTTNDVALEIQQQKGCKFPVLTYLQKVWAEFCKALLVEAKWDSKGYTPT…
83	Solanum lycopersicum	subfamily-a	SollyTPS28		MSLLEGNVNHENGIFRPEANFSPSMWGNIFRDSSKDNQISEEVVEEIEALKEVVKHMIISTTSNAIEQKIHLIDTLERLGIYYHFEKEIEDQLSKMFDQNLIHEEDDLYKVALYFRLFRQHGYPISSDCFNQFKDTKGKFKKTLLIDVKGMLSLYEAAHVREHGDDILEEALIFATFHLERITPNSLDSTLEKQVGHALMQSLHRGIPRAEAHFNISIYEECGSSNEKLLRLAKLDYNLVQVLHKEELSELTKWWKDLDFASKLSYVRDRMVECFFWTVGVYFEPQYSRARVMLAKCIAMISVIDDTYDSYGTLDELIIFTEVVDRWDISEVDRLPNYMKPIYISLLYLFNEYEREINEQDRFNGVNYVKEAMKEIVRSYYIEAEWFIEGKIPSFEEYL…
84	Solanum lycopersicum	subfamily-g	SollyTPS3		MSIFSTRYLVTPFSSFSPPKAFVSKACSLSTGQPLNYSPNISTNIISSSNGIINPIRRSGNYEPTMWNYEYIQSTHNHHVGEKYMKRFNELKAEMKKHLMMMLHEESQELEKLELIDNLQRLGVSYHFKDEIIQILRSIHDQSSSEATSANSLYYTALKFRILRQHGFYISQDILNDFKDEQGHFKQSLCKDTKGLLQLYEASFLSTKSETSTLLESANTFAMSHLKNYLNGGDEENNWMVKLVRHALEVPLHCMMLRVETRWYIDIYENIPNANPLLIELAKLDFNFVQAMHQQELRNLSRWWKKSMLAEKLPFARDRIVEAFQWITGMIFESQENEFCRIMLTKVTAMATVIDDIYDVYGTLDELEIFTHAIQRMEIKAMDELPHYMKLCYLALFNT…
85	Solanum lycopersicum	subfamily-a	SollyTPS31		MAPAAALMSKCQEEEEIVRPVADFSPSLWGDRFHSFSLDNQVAEKYVEEIETLKEQTRSMLMSGKTLAEKLNLIDIVERLGIAYHFEKQIDDMLNHIFNIDPNFEAHEYNDLCTLSLQFRILRQHGYYISPKIFSRFQDANGKFKESLCDDIRGILNLYEASHVRTHGEDTLEEALAFSTAHLESAAPHLKSPLSKQVTHALEQSLHKSIPRVETRYFISIYEEEELKNDVFLRFAKLDFNLLQMLHKQELSEVSRWWKDLDFVTTLPYARDRAVECYFWTMGVYAEPQYSQARVMLAKTIAMISIVDDTFDAYGIVKELEVYTDAIQRWDVSQIDRLPEYMKISYKALLDLYNDYETELSNDGRSDVVQYAKERMKEIVRNYFVEAKWFIEGYMPPVS…
86	Solanum lycopersicum	subfamily-a	SollyTPS32		MALLNNQDEIVRPVANFSPSLWGDRFHSFSLDNQVADKYAQQIETLKEQTRSLLSDAACGTTLAEKLNLIDIVERLGLAYHFEKQIEDMLDQIYKADPNFEAHDLNTLSLQFRILRQHGYNISQKIFSRFQDANGKFKESLSNDIKGLLNLYEASHVRTHGEDILEEALAFSTAHLESAAPHLKSPLSKQVTHALEQSLHKSIPRVETRYFISIYEEEEFKNDVLLRFAKLDYNLLQMLHKQELSEVSRWWKDLDFVTTLPYARDRAVECYFWTMGVYAEPQYSQARVMLAKTIAMISIVDDTFDAYGIVKELEVYTDAIQRWDISQMDRLPEYMKVSFKALLDLYEDYEKELSKDGRSDVVQYAKERMKEIVRNYFVEAKWFIEGYMPPVSEYLSNAL…
87	Solanum lycopersicum	subfamily-a	SollyTPS33		MASAAALMSNCQDIVRPVADFSPSLWGDRFHYFSLDNQVAEEYAQEIETLKEQTRSLLSDAACGTTLAEKLNLIDIVERLGLAYHFETQIEDMLDQIYKSDPNFEAHDLNTLSLQFRILRQHGYNISPKIFCRFQDANGKFKESLSNDIKGLLNLYEASHVRTHGEDILEEALAFSTAHLESAAPHLKSPLSKQVTHALEQSLHKSIPRVETRYFISIYEEEEQKNDVLLRFAKLDFNLLQMLHKQELSEVSRWWKDLDFVTTLPYARDRAVECYFWTMGVYAEPQYSQARVMLAKTIAMISIVDDTFDAYGIVEELEVYTDAIQRWDISQIDRLPDYMKISYKALLDLYDDYETELSKDGRSDVVHYAKERMKEIVRNYFVEAKWFIEGYMPPVSEYL…
88	Solanum lycopersicum	subfamily-a	SollyTPS35		MASAAALVSNYREEEIVRPVADFSPSLWGDRFHSFSLDNKIAGKYAQEIETLKEQSRVILSASSGTTLAQKLDLIDIVERLGLAYHFEKQIDDVLDQIYKADPNSEAQEYNDLQTSSIQFRLLRQHGYNISPKLFSRFQDAKGKFNESLSNDIKGLLNLYEASHVRTHGEDILEEALAFSTAHLESAAPHLKSPLSKQVTHALEQSLHKSIPRVETRYFISIYEEEEQKNDLLLRFAKLDFNLLQMLHKQELSEVSRWWKDLDFVTTLPYARDRAVECYFWTMGVYAEPQYSQARVMLAKTIAMISIVDDTFDAYGIVKELEVYTDAIQRWDISHIDRLPDYMKISYKALLDLYDDYETELSKDGRSDVVHYAKERMKEIVRNYFVEAKWFIEGYMPPV…
89	Solanum lycopersicum	subfamily-a	SollyTPS36		MSGAMATFSVFPHSLINFNIWRYTCEPKVHSLKRKLMSPLLAMDVNSSRHLANFHSNIWGYHFLSYTSQLTEITTQEKLEVDELKEKVMNMLMEIRDDNSTQKLVLIDAIQRLGVAYHFHNEIETSIQNIFDASKQNDNDNNLYVVSLRFRLVRQQGHYISSDVFKQFMERDGKFKKTLNNDVQALLSLYEAAQIRVRGEDILEEALTFTTTHLESMIPLLSDNPLKAQIIEALTHPIHKVIPRLGARKYIDIYENMESHNHLLLKFSKLDFNMLQKQHQRELSELTSWWKDLDLASKVPYARDKLVEGYTWTLGVYFEPQYSRARRMLVKVFKMLSICDDTYDAYATFDELVLFTNAIQRWDINAMDSLPPYMRPFYQAILDIFDELEEELTKEGKSD…
90	Solanum lycopersicum	subfamily-b	SollyTPS37		MANITKAFSPLPLYLCQIGSKRSSIKVSCRSSNRWNFQEDLLKKTSYLQTSYNRDGFNSTKFGLLVKDVKYALRTQINNNNNLVLVDTLQRMGIEHHFQQEIQSILQKEYEQNTCFLKYQNHHDISLCFRLLRQEGYHVSADVFKKLKNNDDGTFGLNLNQDVNGLIGLYEASQLGVEGEYILDEIAKFSGDHLNACLANSDEARIIKETLKYPYHKSLSRWKNKSFINNFKGINGWGKNTLKELANMDYFITKEIHQHELAQVFRWWKSLGLAEELKLLRDQPLKWYTWPMAMLTDPKMSQERIELAKCISFVYVIDDIFDVYGTIEELTLFTQAVHRWELSAMMDLPEYMRSLYKALYNTINSIGYNIYKIYGQNPTQNLQNTWAHLCSAFLIEAKW…
91	Solanum lycopersicum	subfamily-g	SollyTPS38		MLQSCISTMDIRRSGNYKPSIWEDGYVQSRPNLYAEEKYCERAEKLKEEVRKMLQKRMTNSLEQLELVDILQRLGIYYHFEEEIDTVLKQIYVNYNKRDHHNEELYDTALEFRLLRQHGYHLPQEIFCSFMNEEGKFKTALVEDTKGLLSLYEASYLCMEDENIMENARDFATHYLMENVKKKMDEQVSHALEMPVHWRMERLEARWFIEIYHKKENMNPLLLELAKLDYNMVQATYLEELKQMSRWDKNMKLVKKMSFVRDRLVEGFFWAVGFTPNPQFGYCRKLSTKLSVLLTTIDDIYDVYGTLDELELFTDIVDRWDINAIEQLPEYMKISFLALFNSMNELAYDILKEQGFSIISHIRKQWANLCKAYLLEVKWYQRGYTPSLDEFLRNAWITN…
92	Solanum lycopersicum	subfamily-b	SollyTPS39		MEMTKVLISPSQYLSMHIISGNIIQNERSIQVSCKSSNKWAVQEDLLRATSTYNQDGFDSTKFGLLMKDVKYALRTQINNNNNLVLVDTLQRMGIEHHFQQEIQSILQKEYEQNTCFLKYQNHHDISLCFRLLRQEGYHVSADVFKKLKNNDDGTFGLNLNQDVNGLIGLYEASQLGVEGEYILDEIAKFSGDHLNACLVNSDEARIIKETLKYPYHKSLSRWKAKSFINNFKGINGWGKSTLQELANMDYSITKEIHQHELIQVSRWWSSLGLAEDLKLLRDQPLKWYTWPMTMLTDPKMSQQRIELAKCISFVYVVDDIFDVYGTIEELTLFTQAVNRWELCVMKDLPEYMRATYKALYDTINSIGYNIYKIYGQNPTQNLRNAWANLCNAFLKEAK…
93	Solanum lycopersicum	subfamily-g	SollyTPS4		MKAILLNNIGVLSSRPPRATCLFSINGGKPSSLIVVSKASSPNPTTIRRSGNYKPTMWDFQFIQSVNNLYAGDKYMERFDEVKKEMKKNLMMMVEGLIEELDVKLELIDNLERLGVSYHFKNEIMQILKSVHQQITCRDNSLYSTALKFRLLRQHGFHISQDIFNDFKDMNGNVKQSICNDTKGLLELYEASFLSTECETTLKNFTEAHLKNYVYINHSCGDQYNNIMMELVVHALELPRHWMMPRLETRWYISIYERMPNANPLLLELAKLDFNIVQATHQQDLKSLSRWWKNMCLAEKLSFSRNRLVENLFWAVGTNFEPQHSYFRRLITKIIVFVGIIDDIYDVYGKLDELELFTLAVQRWDTKAMEDLPYYMQVCYLALINTTNDVAYEVLRKHN…
94	Solanum lycopersicum	subfamily-c	SollyTPS40		MSISASFLRFSLTAHYQPSPSSSPPNQPFKFLKSNREHVEFNRILQCHAVSRRRTKDYKEVQSGSLPVIKWDDIAEEVDVETHTLEVYDPSSNEDHIDAIRSMLGSMGDGEISVSAYDTAWVAMVKDVKGTETPQFPSSLEWIANNQLADGSWGDNSIFLVYDRVINTLACVIALKSWNLHPDKILLGMSFMRENLSRIGDENAEHMPIGFEVAFPSLIEIAKKLGLDFPYDSPVLQDIYASRQLKLTRIPKDIMHKVPTTLLHSLEGMTDLDWQKLLQFQCTDGSFLFSPSSTAYALMQTQDHNCLNYLKNAVHKFNGGVPNVYPVDLFEHIWTVDRLQRLGISRYFELEIKECIDYVSRYWTNKGICWARNSPVQDIDDTAMAFRLLRLHGYAVSAD…
95	Solanum lycopersicum	subfamily-c	SollyTPS41		MRNLREEIKNMLSSMGDGRSSVSPYDTAWVSFIEDTNTNINGTSKRPLFPSCLQWIIDNQLDDGSWGEELVFCIYDRLLNTLACVVALTLWNTCLHKRNKGVMFIKENLRKLEGGEVVNMTSGFEFVFPSLLDKAQQLHIDNIPYDAPVFRDIYARREVKFTRFPKDLIHTIPTIVLFSLEGLRDLDWQRLLKLQMEDGSFLTSPSSTAIVFMNTNDDKCFTFLQNAVQKFNGGVPCSYPADIQARLWAIDRLQRLGISYYFEEEIKDLLEYVFRYWDKENGFFSARNSNICEVDTTCMAIRLLRLHGFDVSPDVLHKFKDGDEFFCLRGESNKSATVMFNLYRCSQALFPGEIICEEAKNFTYNFLHQYLANNQSKDKWVIAKDIPGEIRYALEFQWY…
96	Solanum lycopersicum	subfamily-g	SollyTPS5		MVSILSNIGMMVVTFKRPSLFTSLRRRSANNIIITKHSHPISTTRRSGNYKPTMWDFQFIQSLHNPYEGDKYMKRLNKLKKEVKKMMMTVEGSHDEELEKLELIDNLERLGVSYHFKDEIMQIMRSINININIAPPDSLYTTALKFRLLRQHGFHISQDILNDFKDENGNLKQSICKDTKDILNSSKDEHDNLKQSTCNNTKGLLKLYEASFLSIENESFLRNTTKSTLAHLMRYVDQNRCGEEDNMIVELVVHALELPRHWMVPRLETRWYISIYERMSNANPLLLELAKLDFNIVQATHQQDLRILSRWWKNTGLAEKLPFSRDILVENMFWAVGALFEPQHSYFRRLITKVIVFISIIDDIYDVYGTLDELELFTLAIQRWDTKAMEQLPDYMKVC…
97	Solanum lycopersicum	subfamily-g	SollyTPS7		MVSIFSNAGMMMVTFNRPSFTCFSSLHHYSISARGAINNISTPISATRRSGNYKPTMWDFQFIQSLHNPYEGDKYMKRLNELKKEVKKMMMTVEGSHDEELEKLELIDNLERLGVSYHFKDEIMQILRSINININIAPPDSLYTTSLKFRLLRQHGFHISQDVLKDFKDENGNLKQSICKDTKGMLELYEASFLSTETENTLKSATRFTMSHLKNYVDNHSCGNQDDDIIVELVVHALELPRHWMMPKLETEWYIRIYGRMPNANPLLLELAKLDFNIVQAAHQQDLKILSRWWKSMSLAEKLSFSRDRLVEDFFWSVGLAFEPQHSLCRRMLAKNVAFIIVIDDIYDVYGSLDELEIFTHAVERWDIKAMEQLPDYMKICYLSLFNTTNEMAYHILKQ…
98	Solanum lycopersicum	subfamily-g	SollyTPS8		MYKLEMTMSISKSNLISKLEVPKSCISNVPIRRSGNYQPSIWDYNHIQSLKNHYSDEKFMRRRNELKMEVKIMLSDRNMKQLEQLEIIDNLQRLGLSYHFEDEIYSILNNLSDKGSKRDHLYAKALEFRLLRQHGFNIVSQETFGGFYDNTTGFGEIHHNEDTKGMLYLYEASFLAIEGEKELELARNLTEEHLREYLADQNKNDVDQNLVELVHHALELPLHWRMLRLETKWFINYYKKRQDKMIPFLLELATLDFNIVQAAHIEDLKYVARWWKETCLAENLPFARDRLVENFFWTIGVNFLPQYGYFRRIATKVNALVTTIDDVYDVFGTLDELQIFTHAIERWSIDELDRLPDNMKMCYYALDNFINQLADDAFEEQGIFISPYLRNSWRDLCKS…
99	Solanum lycopersicum	subfamily-a	SollyTPS9		MAASSADKCRPLANFHPSVWGYHFLSYTHEITNQEKVEVDEYKETIRKMLVETCDNSTQKLVLIDAMQRLGVAYHFDNEIETSIQNIFDASSKQNDNDNNLYVVSLRFRLVRQQGHYMSSDVFKQFTNQDGKFKETLTNDVQGLLSLYEASHLRVRNEEILEEALTFTTTHLESIVSNLSNNNNSLKVEVGEALTQPIRMTLPRMGARKYISIYENNDAHHHLLLKFAKLDFNMLQKFHQRELSDLTRWWKDLDFANKYPYARDRLVECYFWILGVYFEPKYSRARKMMTKVLNLTSIIDDTFDAYATFDELVTFNDAIQRWDANAIDSIQPYMRPAYQALLDIYSEMEQVLSKEGKLDRVYYAKNEMKKLVRAYFKETQWLNDCDHIPKYEEQVENAI…
100	Vitis vinifera	subfamily-g	Vv01000402001		MAYHTLKEQGHNILPYLTKAWADLCKVFLVEAKWAHKEYIPTFEEYLENGWRSASGVAILIHAYFLMSKNITKEALECLENDHELLRWPSTILRLCNDLATSKAELERGESANSISCYMHQTGVSEESAREHMKILTGESWKKMNKVPDPFSKPFMEIFNLARISECTY
101	Vitis vinifera	subfamily-b	Vv01000410001		MECFLWTVGIFPDPRHSSCRIELTKAIAILLVIDDIYDSYGSLDELALFTDAVKRWDLGAMDQLPEYMKICYMALYNTTNDIAYRILKEHRWSVIEDLKRTWMDIFGAFLAEAHCFKGGHVPSLEEYLNNAVTTGGTYMALVHAFFLMGQGVTRENMAMLKPYPNIFSCSGKILRLWDDLGTAREEQERGDNASSIECYKRERRLDDEACRKHIRQMIQSLWVELNGELVALPLSIIKAAFNLSRTAQVIY
102	Vitis vinifera	subfamily-b	Vv01000414001		MECFLWTVGIFPDPRHSSCRIELTKAIAILLVIDDIYDSYGSLDELALFTDAVKRWDLGAMDQLPEYMKICYMALYNTTNDIAYRILKEHGWSVIEDLKRTWMDIFGAFLAEAYCFKGGHVPSLEEYLTNAVTTGGTYMALVHAFFLMGQGVTRENMAMLKPYPNIFSCSGKILRLWDDLGTAREEQERGDNASSIECYKRERMLEDEACRKHIRQMIQSLWVELNGELVALPLSIIKAAFNLSRTAQVIY
103	Vitis vinifera	subfamily-c	Vv01001153001		TRNTRVSDVDDTSMGFRLLRLHGYDVSPDVFKQFEKGDEFVCFPGQSSQAITGLFNLFRASQFLLPGEKILENARKFCSKFLREKQTCNLEDKWIIAKDLAGEVGYALDIPWYASLPRVETRFYVEQYGGGDDIWIGKTLYRMYHVNNDIYSELAKLDFNNCQELHQLEWDRIQEWWTHSNLQEFGLSRETLLLAYFLAAASIFEPERSVERVAWAKAAVLVEAVASYFNKETCIKQRRAFLLKFGRYRKGSSNLSKTGEELAGLLLTTLNQLSLDAQELHGSDIHQLLHRTWEMWLTKNLAEEDGCQGEAEVLVDVINLCSGRSITEELLNHPLYKHLLHLTNGVSHQLSPFYQHKAHIGSYNPEKESDVSSKVEPDMQELAQLVLDIDPVIKRTFLM…
104	Vitis vinifera	subfamily-c	Vv01001155001		AKNSEVHDIDDTAMGFRLLRLHGHDVSADVFKYFEKGGEFFCFAGQSSQAVSGMFNLYRASQVLFPGETILENAKKFSSKFLREKQACDLLDKWIIMKDLPGEIGYALDVPWYASLPRVETRIYIEQYGGKDDVWIGKTLYRMPYVNNNDYLELAKLDFNNCQALHQLEWDSIQQWYTQCHLGEFGVSRKASLLAYFLAAACIFEPERSIERLAWAKTAILVLAVRSYFEKFGYSPSGGDYMKKINGRGSNMTAVFLKSGEELVGLLLGTLNQLSLDTLVAHGRDIRHILRQTWEMWLMKHLDEGDGYRGEAELLVRTINLCAGRSLSEELLAHPQYRRLSQLTNRICNDLGLFLHKGHNGTYNPENGSPMSHRVESDMQELTKIVLGINPEIKRTFEM…
105	Vitis vinifera	subfamily-b	Vv01005217001		TVSDCHNNLYELALGFRLLRQEGYYVSADVFNNLKDTEGKLQEKLSEDIKGLMGLYEASQLCIKGEDILEEIGNFSSQLLNAWNTHNDHSQARIVRNTLGHPHHKSLARFMAKSFLSDFQGTDGWVNVFRELAKMDFNVVKSIHQKEMLQVSKWWKDLGLAKELKFARNQPLKWYMWPLAVLPDPSLSEQRVELTKPISLVYIIDDIFDVHGTLDELTLFTEAVNRWEYAAVEQLPDYMKICFNALNGITNEISSKVYNDHGWNPMESLRKAVCQITFTILD
106	Vitis vinifera	subfamily-b	Vv01005218001		IHGDCDEDLYEVALRFRLLRQEGYTVPADVLNNFKNKEGKFKQNLREDIRGLMGLYSFSAKYRRRYT
107	Vitis vinifera	subfamily-b	Vv01005221001		IHGDCDEDLYEVALRFRLLRQEGYTVPADVLNNFKNKEGKFKQNLREDIRGLMGLYEASQLSIGEDILEEAGNFSSLLLNACLQHLDRHQAAVVKNTLEHPHHKSWARFMTKNFLTDFQGTNGWINALQELAKIDFNMVKSVHQKEMLQISKWWKDLGLTEELKFARDQPLKWYMWPMAIIPDPRLSEQRIELTKPISLIYIIDDIFDVGGTLDELTLFTEAVNRWDLSAFKELPEYMKMCFKTLDDITNEISTKVHKEHKWNPVGSLRKAWASLCNAFLVEAKWFASGQRLRST
108	Vitis vinifera	subfamily-b	Vv01005268001		IHGDCDEDLYEVALRFRLLRQEGYTLPADVLNNFKNKEGKFKQNLREDIRGLMGLYEASQLSIGEDILEEAGNFSSLLLNACLQHLDRHQAAVVKNTLEHPHHKSLARFMTKNFLTDFQGTNGWINALQELANIDFNMVKSVHQKEMLQISKWWKDLGLTEELKFARDQPLKWYMWPMAIIPDPRLSEQRIELTKPISLIYIIDDIFDVGGTLDELTLFTEAVNRWDLSAFKELPEYMKMCFKTLDDITNEISTKVHKVHKNPVGSLRKAWASLCNAFLVEAKWFASGHVPKAEEYLKNGAVSSGVHVVLVHLFFLLGHGITKENVDLVDDFPGIISSTATILRLWDDLGSAKDENQDGHDGSYVECYLKEHGSSVENARQIVAHMISDMWKRLNKECL…
109	Vitis vinifera	subfamily-b	Vv01005271001		THGESIQDLYEVALRFRLLRQEGYHVPADVFNNFKNKEGKFKQNLSKDIKGLLGLYAASQLSIEGEDILEEAQRFSSTLLNAGLEHLDHHEATVVGHTLEHPHHKSLPRFMAKSFLKDFQGPNGWLTVLQELAKADFNMVQSIHQQELLQISKWDIAAFETLPNYMKICFKTLDDITNEISNKVYKEHGWDPVDSLRKTWMGLCNAFLVEAKWFASGHVPKAHEYLKNGVISSGVHVVLVHLFFLLGHGITRGNVDLVDDFPSTISSTAAILRLWDDLGSAKDENQDGHDGSYIGCYIKEHGSSMENARQNVTYMISDLWKRLNKECLPFSTSFTEGSLNIARMVPLMY
110	Vitis vinifera	subfamily-b	Vv01005272001		THGESIQDLYEVALRFRLLRQEGYHVPADVFNNFKNKEGKFKQNLSKDIKGLLGLYEASQLSIEGEDILEEAQRFSSTLLNAGLEHLDHHEAVVGHTLEHPHHKSLPRFMAKSFLKDFQGPNGWLTVLQELAKADFNMVQSIHQQELLQISKWWQDLGLAEELKFARDQPLKWHMWPMAVLPDPSLWDIAAFETLPNYMKICFKTLDEITNEISNKVYKEHGWNPVDSLRKTWMSLCNAFLVEAKWFASGHVPKAHEYLKNGVISSGVHVVLVHLFFLLGHGITRGNVDLVDDFPSIISSTAAILRLWDDLGSAKDENQDGHDGSYIECYIKEHGSSMENARQNVTYMISDLRKRLNKECLPFSTSFTKGSLNIARMVPLMY
111	Vitis vinifera	subfamily-g	Vv01006399001		NSPGIKANLYAAALCFRLLRQHGYGVSQDMFSGFMEEVGMFSKSTCTNVKGMIELFEASHLALEGENILDEAKAFSSGYLKEIISNLDNNLAKQVVHSLERPLHWRVQWFDIRWYIDFYEEEGVNLDLLKLAKLNFNMVQAVHQKDLKHISRWWRNLGLIENLSFTRDRLVESFLCGVGFSSEPQHGSFRLCITKVIIFIQVLDDVYDIYGSLDELEQFTNAVDRWDSKEIQQLPESMKLCFQVLQDTTNAVANEIQKEKGWDNVLPMLQQAWANFCKSLFVEAKWYNKGYTPTLQEYLSNAWISSSVSLLSVHAIFFCVPEAKEEMVDFLEKNQELVYSSSLILRLCNDLGTLEAELERGDAASSVLCYMKEVNVSEEISRTHIRGMLVKTWKNMNGH…
112	Vitis vinifera	subfamily-b	Vv01006465001		IHGDCDEDLYEVALRFRLFRQEGYTVPADVLNNFKNKEGKF
113	Vitis vinifera	subfamily-b	Vv01006466001		TVSDCHNNLYELALGFRLLRQEGYYVSADVFNNLKDTEGKIQEKLSEDIKGLMGLYEASQLCIKGEDILEEIGNFSSQLLNAWNTHNDHSQARIVRNTLGHPHHKSLAKFMAKSFLSDFQGTDGWVNVFRELAKMDFNVDENQDGHDGSYLECYMKEKGTSIENARCHVMHTISETWKSLNNECLPFSTSFTKACLNVARMVPLMY
114	Vitis vinifera	subfamily-b	Vv01006467001		TVSDCHNNLYELALGFRLLRQEGYHVSADVFNNLKDTEGKLQEKLSEDIKGLMGLYEASQLCIKGEDILEEIGNFSSQLLNAWDTHNDHSQARIVRNTLGHPHHKSLARFMAKSFLSDFQGTDGWKNVFRELAKMDFNVVKSIHQKEMLQVSKWWKDLGLTEELKFARDQPLKCYMWPMAIIPDPRLSEQRIELTKPISLIYIIDDIFDVGGTLDELTLFTEAVNRWDLSAFKELPEYMKMCFKTLDDITNEISTKVHKEHKWNPVGSLRKAWASLCNAFLVEAKWFASGHVPKDEEYLKNGAVSSGVHVVLVHLFFLLGHGITKDNVDLVDDFPGIISSTATILRLWDDLGSAKVNNHMQVVN
115	Vitis vinifera	subfamily-b	vv01006589001		IHGDCDEDLYEVALRFRLLRQEGYTVPADVLNNFKNKEGKFKQNLREDIRGLMGLYEASQLSIGEDILEEAGNFSSLLLNACLQHLDHHQAAVVKNTLEHPHHKSLARFMTKNFLTDFQGTNGWINALQELAKIDFNMVKSVHQKEMLQISKWWKDLGLTEELKFARDQPLKWYMWPMAIIPDPRLSEQRIELTKPISLIYIIDDIFDVGGTLDELTLFTEAVNRWDLSAFKELPEYMKMCFKTLDDITNEISTKVHKEHKWNPVGSLRKAWASLCNAFLVEAKWFASGHVPKAEEYLKNGAVSSGVHVVLVHLFFLLGHGITKENVDLVDDFPGIISSTATILRLWDDLGSAKVNNHMQVVN
116	Vitis vinifera	subfamily-b	Vv01006591001		IHGDCDEDLYEVALRFRLLRQEGYTVPADVLNNFKNKEGKFKQNLREDIRGLMGLYEASQLSIGEDILEEAGNFSSLLLNACLQHLDRHQAAVVKNTLEHPHHKSLARFMTKNFLTDFQGTNGWINAFQELAKIDFNTVKSVHQKEMLQISKWWKDLGLTEELKFARDQPLKWYMWPMAIIPDPRLSEQRIELTKPISLIYIIDDIFDVGGTLDELTLFTEAVNRWDLSAFKELPEYMKMCFKTLDDITNEISTKVHKEHKWNPVGSLRKAWASLCNAFLVEAKWFASGHVPKAEEYLKNGAVSSGVHVVLVHLFFLLGHGITKENVDLVDDFPGIISSTATILRLWDDLGSGKDENQDGHDGSYVECYLKEHGSSVENAR
117	Vitis vinifera	subfamily-g	Vv01006642001		NSPGIKANLYAAALCFRLLRQHGYGVSQDMFSGFMEEVGMFSKSTCTNVKGMIELFEASHLALEGENILDEAKAFSSGYLKEIISNLDNNLAKQVVHSLERPLHWRVQCFDIRWYIDFYEEEGVMNLDLLKLAKLNFNMVQAVHQKDLKHISSNAWISSSVSLLSVHAIFFCVPEAKEEMVDFLEKNQELVYSSSLILRLCNDLGTLEN
118	Vitis vinifera	subfamily-g	Vv01013515001		MAYDLLKEQGSHIIAYLRKAWADLCKSYLLEAKWYHARYTPTLQEYLSNAWISISAPTILVHAFFFVTNPITEDALECVEQYCNIIRWSSIILRLSDDLGTSSDELKRGDVPKSIQCYMHETGASEEDAREHIKCLIGETWKKMNEDRVPFSQTFIGIAINLARMAQCMY
119	Vitis vinifera	subfamily-g	Vv01013517001		MLRLEARWFIDAYERSQDMNPILLEFAKLDYNMVQAKHQEDLKYASRWWRSTRLGEKLSFARDRLMENFLWTVGEIFEPQFGYCRRMLTKVNAMITTIDDVYDVYGTLEELELFTDAVDRWDINAMDQLPEYMKICFLALYNSTNEMAYDLLKEQGSHIIAYLRKAWADLCKSYLLEAKWYHARYTPTLKEYLSNAWISISAPVILVHAFFFVTNPITEDALECLEQYCNIIRWSSIILRLSDDLGTSSDELKRGDVPKSIQCYMHETGACEEDAREHIKCLIGETWKKMNEDRVPFSQTFIGIAINLARMSQCMY
120	Vitis vinifera	subfamily-g	Vv01013518001		MNPILLELAKLDYNMVQATYQEDLKHASMWWRSTRLPEKSSFSRDRLVENFLWAVGFIFEPQFGYCRRMLTKLISLITTIDDVYDVYGTLDELELFTDAVDRLVVSVYSLSF
121	Vitis vinifera	subfamily-a	Vv01014174001		LVDDNEDLTNASLRFRLLRQEGYGVPSDVFSKFKDKEGNFKESLIGDLPGMLALYEATHLMVHGEDILEEALAFTTAHLQSVATDPNNPLSKQVIRALKLSIHNGVTSVGARHYISIYQEDGSHNESLLKLAKLDFNLLQSLHRKELSEITRWWKGLDFATKLPFARDRLVEIYFSALGVCFEPQYSLSLRFLTKVAIMITMVDDIYDAYGTIEELTLLTEAIERWDASSIDQLPDYMKCFYRALLDLYEEMEQEMAKEGKLYRVHYAKELMKKQIQSYFVEAKWSNQGYIPTFDEYMSNGVVSGCCSLLIATSFVGMGDIVTKESFQWVLSRPTMIGASQIICRLMDDMASHEFEQKRVHVASSVECYMKQYGVSKQEAYDELNKQVVKAWKDINQEC…
122	Vitis vinifera	subfamily-a	Vv01014175001		LVDDNDDFTNASLRFRLLRQEGYPIPSDVFNKFKDKEGNFKEYLIGDSLGMLALYEATHLMVHGEDILEEALAFTTTHLQSMATDPNNPLAKQVIRALKRPIRKGLTRVEATHYISIYQQDGSHNKSLLKLAKLDFNLLQSLHRKELSEISRWWKGLDVATKLPFARDRLVESYFWTLGVYFEPQYFPARRFLTKMTAMLTIMDDIYDAYGTIEELELLTEAVERWDASCIDQLPDYMKWFYRALLDVYEEMEEEMAKEGKLYRVHYAKEAMKRQIQAYFIEAKWLNQRYVPTFDEYISNTLVSCGYTLLIATSFVGMGDVVTEEAFQWVLSHAKMIRASETISRLMDDLVSHEFEQTRMHAPSSIECYMKQYEVTKQEACDELNKQIVRAWKDINQEC…
123	Vitis vinifera	subfamily-a	Vv01014323001		LVDDDNDDLASAALRFRLLRQEGYHIPSDVFKKFKDEEGNFKESLVGDLPGMLALYEATHLMVHGEDILDEAQAFTTAHLQSMAPDSDNPLKKQVIHALERPIRKSLIRVEARHYISIYQEYDSHNKSLLKLAKLDFNLLQSLHRKELSEITKWWKGLDFATKLPFARDRIVEGYFWVLGVYFEPQYFLARRILLKVFAMTSIIDDIYDTHGTFEELKLFAEAIERWDASSIDQLPDYMKLCYQALLDVFEEIEEEMTKQEKPYRVHYAKQAMKKLVQAYFVEAKWLKQEYIPTIEEYMTNALVSCGYFQLATISFVGMGDMVTKKAFDWVFSDPKMVRASAIICRLMDDIVDHEFEQKRGYVVSGVQCYMKQYGVTEQEACEEFINEIMNAWKDMNEE…
124	Vitis vinifera	subfamily-a	Vv01014324001		LVDDDNDDLASAALRIRLLRQEGYHIPSDVFKKFKDEEGNFKESLVGDLPGMLALYEATHLMRPIRKSLIRVEARHYISIYQEYDSHNKSLLKLAKLDFNLLQSLHRKELSEITKWWKGLDFATKLPFARDRIVEGYFWVLGVYFEPQYFLARRILLKVFAMTSIIDDIYDTHGTFEELKLFAEAIERWDAGSIDQLPDYMKLCYQALLDVFEEIEEEMTKQEKPYRVHYAKQAMKKQVQAYFVEAKWLKQEYIPTIEEYMTNALVSCGYFQLATISFVGMGDMVTKKAFDWVFSDPKMVRASAIICRLMDDIVDHEFEQKRGYVVSRVQCYMKQYGVTEQEACEEFNNEIMNAWKDMNEECLQVPMPLLTCVVNFARVIDLLY
125	Vitis vinifera	subfamily-a	Vv01014325001		LVDDNDHLTTVSLLFRLLRQEGYHIPSDVFKKFMDEGGNFKESLVGDLPGMLALYEAAHLMVHGEDILDEALGFTTAHLQSMAIDSDNPLTKQVIRALKRPIRKGLPRVEARHYITIYQEDDSHNESLLKLAKLDYNMLQSLHRKELSEITKWWKGLDFATKLPFARDRIVEGYFWILGVYFEPQYYLARRILMKVFGVLSIVDDIYDAYGTFEELKLFTEAIERWDASSIDQLPDYMKVCYQALLDVYEEMEEEMTKQGKLYRVHYAQAALKRQVQAYLLEAKWLKQEYIPRMDEYMSNALVSSACSMLTTTSFVGMGDIVTKEAFDWVFSDPKMIRASNVICRLMDDIVSHEFEQKRGHVASAVECYMKQYGVSKEEAYDEFKKQVESAWKDNNEEF…
126	Vitis vinifera	subfamily-a	Vv01014557001		LDDDDNDDLTNASLRFRLLRQEGYHIPPDVFNKFKDDEGNFKESLTGDLPGLLALYEATHLMVHGEDILEEALAFSTAHLQSMATDSTHPLAAQVTRALKRPIRKCLTRVEARHYISVYQEDGPHNKTLLKLSKLDFNLLQSLHRKELSEVTRWWKGLNFAKKMPFARDRLVEGYFWILGVYFEPQYSLARRILIKVLAMISIIDDIYDAYGTFEELKLFTEAIERWDANSVNQLPDYMKPCYQALLDVYEEMEEEMAKEGNLYRVQYAKAAIERQIQAYFVEAKWLNQEYTPTLDEYMSNALISSGYSMLMTTSFVGMGDIATKEAFDWVFNDPKMVRASSVICRLMDDIVSHEFEQKRGHVASAVECYMKQHGVCKQEAYDELNKQVVNAWKDMNKE…
127	Vitis vinifera	subfamily-a	Vv01014558001		LDDDDNDDLTNASLRFRLLRQEGYHIPPDVFNKFKDDEGNFKESLTGDLPGLLALYEATHLMAHGEAILEEALAFSTAHLQSMATDSTHPLPAQVTRALKRPIRKCLTRVEARHYISVYQEDGPHNKTLLKLSKLDFNLLQSLHRKELSEVTRWWKGLNFAKKMPFARDRLVEGYFWILGVYFEPQYSLARRILIKVLAMISIIDDIYDAYGTFEELKLFTEAIERWDASSVDQLPDYMKPCYQALLDVYEEMEEEIAKEGNLYRVQYAKAAIQRQIQAYFVEAKWLNQEYTPTLDEYMSNALVSSGYSMLITTSFVGMGDIATKEAFDWVFSDPKMVRASSVICRLMDDIVSHEFEQKRGHVASAVECYMKQRGVCKQEAYDELNKQVVNGWKDMNEE…
128	Vitis vinifera	subfamily-a	Vv01014566001		EDVYTASLRFRLLRQQGYHVSCDLFNNFKDNEGNFKESLSSDVRGMLSLYEATHLRVHGEDILDEALAFTTTHLQSAAKYSLNPLAEQVVHALKQPIRKGLPRLEARHYFSIYQADDSHHKALLKLAKLDFNLLQKLHQKELSDISAWWKDLDFAHKLPFARDRVVECYFWILGVYFEPQFFLARRILTKVITMTSTIDDIYDVYGTLEELELFTEAVERWDISVIDQLPEYMRVCYRALLDVYSEIEEEMAKEGRSYRFYYAKEAMKKQVRAYYEEAQWLQAQQIPTMEEYMPVASATSGYPMLATTSFIAMGDVVTKETFDWVFSEPKIVRASATVSRLMDDMVSHKFEQKRGHVASAVECYMKQHGASEQETRDEFKKQVRDAWKDINQECLAVPM…
129	Vitis vinifera	subfamily-a	Vv01014569001		VSAEEDVYTASLRFRLLRQQGYHVSCDLFNNFKDNEGNFKESLSSDVRGMLSLYEATHFRVHGEDILDEALAFTTTHLQSATKHSSNPLAEQVVHALKQPIRKGLPRLEARHYFSVYQADDSHNKALLKLAKLDFNLLQKLHQKELSDISAWWKDLDFAHKLPFARDRVVECYFWILGVYFEPQFFFARRILTKVIAMTSIIDDIYDVYGTLEELELFTEAVERWDISAIDQLPEYMRVCYQALLYVYSEIEEEMAKEGRSYRLYYAKEAMKNQVRAYYEEAKWLQVQQIPTMEEYMPVALVTSAYSMLATTSFVGMGDAVTKESFDWIFSKPKIVRASAIVCRLMDDMVSHKFEQKRGHVASAVECYMKQHGASEQETHNEFHKQVRDAWKDINEECL…
130	Vitis vinifera	subfamily-b	Vv01030646001		TTDDLSTTALRLRLLRQHGYPVSSEVFDQFRSKDGRFMDGISQDIAGLLSLYEASHLGLEGEDDLEEARRFSTRHLKSLVGNLESDLADQVQQSLEVPLHWRMPRLEARNFIDIYQRRNTKNSALLELAKLDYNLVQSSYQKELKELTRWWTDLGFKEKLSFSRDRLVENYLWSMGIAPEPHFSKCRIGLTKFICILTAIDDMYDIYGSPDELRRFTDAVNRWDTGALVDLPDYMKICYLAMYNFANEMAYDALRDHDLYILPYLKSQAEIARGDVAKSIQCYMIEERISEEQARDQVEKLIGYSWKKLNEASISLPKSMINSSLNMARSAQCIF
131	Vitis vinifera	subfamily-b	Vv01030647001		TTYDLFTTALRFRLLRQHGYSISSDVFDKFRSKDGRFMDGISQDIAGLLSLYEASHLGVEGEDDLEEARRFSTMHLKGLVGNLEGDLADQVQQSLEVPLHWRMPRLEARNFIDIYQRRNTKNSALLELAKLDYNLVQSVYQKELKELTRWWTDLGFKENLSFSRDRLMENYLWSMGFTPEPHFSKCRIGLTKFICIFSAVDDMYDIYGSPDELRRFTDAVNRYEIYNIIIIQAANLLYVLFCVTLG
132	Vitis vinifera	subfamily-b	Vv01033458001		TTDDLSTTALRFRLLRQHGYPVSSEVFDQFRSKDGRFMDGISQDIAGPLSLYEASHLGVEGEDDLEEARRFSTIHLKSLVGNLESNLADQVQQSLEVPLHWRMPRLEARNFIDIYQRRNTKNSALLELAKLDYNLVQSSYQTELKELTR
133	Vitis vinifera	subfamily-a	Vv01036308001		DADDTEDDLYNIALQFRLLRQQGYNISCGIFNKFKDEKGSFKEDLISNVQGMLGLYEAAHLRVHGEDTLEEALAFTTTHLKATVESLGYPLAEQVAHALKHPIRKGLERLEARWYISLYQDEASHDKTLLKLAKLDFNLVQSLHKEELSNLARWWKELDFATKLPFARDRFVEGYFWTLGVYFEPQYSCARRILTKLFAMASIIDDIYDAYGTLEELQPFTEAIERWDIKSIDHLPEYMKLFYVTLLDLYKEIDQELEKYGNQYRVYYAKELKSQVRAYFAEAKWSHEGYIPTIEEYMLVALVTSGSCILATWSFIGMGEIMTKEAFDWVISDPKIITASTVIFRLMDDITTHKFEQKRGHVASGIECYMKQYGVSEEQVYSEFHKQVENAWLGINQEC…
134	Vitis vinifera	subfamily-a	Vv01036312001		DADDTNDDLYNIALRFRLLRQQGYNISCGIFNKFKDEKGSFKEDLISNIQGMLGLYEAAHLRIHGENILEEALAFSTTHLKAMVESLGYPLAEQVAHALKRPIRKGLERLEARWYISIYQDEAFHDKTLLKLAKLDFNLVQSLHKEELSNLARWWKKLDFATKLPFARDRLVEGYFWIVGVYFEPQYLWAIRILTKIIVMTTVIDDIYDAYGTLEEIKHFTEAIERWDINSIDHLPEYMKLFFVALLDVYKEIEEEMEKERYQYRVHYAIEAMKNQVRAYFAEAKWFHEQHIPTMEEYMSVALSCSGYSLLATSSFIGMGEIASKEAFDWVIRDPKIIRASTVIARFMDDMKSHTREFHNQIVNVWMDINQECLAVPMPLLTRVLNLSRVMDVIY
135	Vitis vinifera	subfamily-a	Vv01036313001		MASIIDDIYDAYGTLEELQPFTEAIERWDINSIDHLPEYMKLFYVTLLDLYKEIDQELEKDGNQYRVYYAKEVLKSQVRAYFAEAKWSHEGYIPTIEEYMLVALVTAGSCILATWSFIGMGEIMTKEAFDWVISDPKIITASTVIFRLMDDITTHKFEQKRGHVASGIECYMKQYGVSEEQVYSEFHKQVENAWLDINQECLAVPMPLLTRVVNLSRVMDVIY
136	Vitis vinifera	subfamily-a	Vv01036315001		CIDDINDDLYDVALRFRLLRQQGFNISCDIFNRYTDEKGRFKESLINDACGLLGLYEAAHLRVGEEDILDEALAFTTTHLKSMVEHLEYPLAAQVTHALYRPLRKGLERLEARPFMSIYEDEASHSKALLKLAKLDFNQLQSLYKKELSNILGWWKDLDFSSKLPFVRDRLVEGYFWIATACFEPQYSYARRIQTKLHALITTTDDIFDAYGTLEELELFTEAIGRWDIDSTHQLPEYMKPCYQAVFDAYKEIEEMENTERSHSVHKAKDAMKNLVQAYLVEAKWFHGKYIPTIEEYMRVALVSIGAPVLTFISFIGMGEIATKEVFDWLQQNPKIVRASSKVIRLMDDMATHKFEQERGHIASSIECYMKQHGVSEQQAYGEFHKQLENAWKDINEEC…
137	Vitis vinifera	subfamily-a	Vv01036317001		DADDTDDNLYNIALQFRLLRQQGYNISCGIFNKFKDEKGSFKEDLISNIQGMLGLYEAAHLRVHGEDILEEALAFTTTHLKATVESLGYPLAEQVAHALKHPIRKGLERLEARWYISLYQDEASHDKTLLKLAKLDFNLVQSLHKEELSNLARWWKELDFATKLPFARDRFVEGYFWILGVYFEPQYSRARRILTKLFAMASIIDDIYDAYGTLEELQPFTEAIERWDISSIDHLPEYMKLFYVTLLDLYKEIDQELEKDGNQYRVYYAKEVLKSQVRSYFAEAKWSHEGYIPTIEEYMLVALVTAGSCILATWSFIGMGEIMTKEAFDWVISDPKIITASTVIFRLMDDITTHKFEQKRGQVASGIECYMKQYGVSEEQVYSEFHKQVENAWLDINQE…
138	Vitis vinifera	subfamily-a	Vv01036320001		KQLKQQGFNISCDIFNRYTDEKGRFKESLINDACGLLGLYEAAHLRVWEEDILDEALAFTTTHLKSMVELLEYPLAAQVTHALYRPIRKGLERLEARPYMSIYQDEASHSKALLKLAKLDFNLLQSLYKKQLSNISRWWKDLDFSSKLPFGRDRVVECYFWIATACFEPQYSYARRIQTKILALITIIDDMFDAYGTLEELELFTEAIGRWDVNSIYQSYCVHYAKEAMKRSVRAYFNEAKWLHEDYVPTIEEYLSVAQVTSEVTLFTVICFVGMGMATKEVFEWVWNDPKIVGASSKIMRLMDDMASHKFEQERGHSASSVECYMKQHGVSEQHAYQELNKQVENAWKDVNQGCLAIPMPLLTRVLNFARTGDFMY
139	Vitis vinifera	subfamily-a	Vv01036322001		NGDDMEGDIYNVALQFRLLRQAGFNISCGLNEFKDEKGNFKKALVSDVRGMLGLYEAAHLRVHGEDILAKALAFTTTHLKAMVESLGYHLAEQVAHALNRPIRKGLERLEARWYISVYQDEAFHDKTLLELAKLDFNLVQSLHKEELSNLARWWKELDFATKLPFARDRLVECYFWMLGVYFEPQYLRARRILTKVIAMISILDDIHDAYGTPEELKLFIEAIERWDINSIDQLPEYMKLCYAALLDVYKEIEEEMEKEGNQYRVHYAKEVMKNQVRAYFAEAKWLHEEHVPTFEEYMRVALVSSGYCILATTSFVGMGIATKEAFDWVTSNPKIMSSSNFIARLMDDIKSHKFEQKRGHVASAVECYMKQYGVSEEQVYKEFQKQIENAWLDINQECL…
140	Vitis vinifera	subfamily-a	Vv01036330001		DCNDMDGDLYNIALGFRLLRQQGYSISCGIFNKFMDERGRFKEALISDVRGMLCLYEAAHLRVHGEDIIAKALAFTTTHLKAMVESLGYHLAEQVAHALNRPIRKGLERLEARWYISVYQDEAFHDKTLLELAKLDFNLVQSLHKEELSKSCKVVERIRLCYKVTFCTRQIG
141	Vitis vinifera	subfamily-a	Vv01036343001		CIDDINDDLYDVALRFRLRQQGFNISCDIFNKFTDERGRFKEALISDVRGMLGLYEAAHLRVHGEDILAKALAFTTTHLKAMVESLGYHLAEQVAHALNRPIRKGLERLEARWYISVYQDEAFHDKTLLELGKLDFNLVQSLHKEELSNLARWWKELDFATKLPFARDRLVEGYFWMHGVYFEPQYLRGRRILTKVIAMTSILDDIHDAYGTPEELKLFIEAIERWDINSINQLPEYMKLCYVALLDVYKEIEEEMEKEGNQYRVHYAKEVMKNQVRAYFAEAKWLHEEHVPAFEEYMRVALASSGYCLLATTSFVGMGEIATKEAFDWVTSDPKIMSSSNFITRLMDDIKSHKFEQKRGHVASAVECYMKQYGVSEEQVYSEFRKQIENAWLDINQEC…
142	Vitis vinifera	subfamily-a	Vv01036344001		CIDDINDDLYDVVLRFRLLRQQGFNISCDIFNRYTDEKGRFKESLINDAYGLLGLYEAAHLRVWEEDILDEALAFTTTHLKSMVEHLEYPLAAQVTHALYRPLRKGLERLEARPFMSIYQDEASHSKALLKLAKLDFNQLQSLYKKELSNILGWWKDLDFSSKLPFVRDRLVEGYFWIAIACFEPQYSYARRIQTKLHALMTTTDDIFDAYGTLEELEFFTEAIGRWDIDSTHQLPEYMKPCYQAVLDAYKEIEDMENTERSHSVHQAKDAMKNLVQAYLVEAKWFHGKYIPTIEEYMRVALVSIGAPVLTFISFIGMGEIATKEVFDWLQQNPKIVRASSKVIRLMDDMATHKFEQERGHIASSIECYMKQHGVSEQQAYEEFHKQLENAWKDINEEC…
143	Vitis vinifera	subfamily-a	Vv01036348001		NGDDMEGDIYNVALQFRLLRQAGFNISCGLNEFKDEKGNFKKALISDVRGMLGLYEAAHLRVRGEDILDEALAFTTTHLRSMVEHLEYPFAEQVVHALKQPIRRGLERLEARWYISIYQDETSHDRTLLKLAKLDFNLVQSLHKEELSNISRWWKKLDFATKLPFARDRLVECYFWILGFYFEPQYVWARRILTKTIALTSTMDDIYDAYGTFEELKLFTAAIERWDINSIDHLPEYMKHFYVALLDVYKEIEEEMEKEGNQYRVQYAIEAMKNQARAYFHEAKWLHEGRIPTVEEYMSVAQVSSGDSMLTITSFIGMGIVTKEAFDWVITNPKIVTASSVISRLMDDITSHKFEQKRGHVASGVECYMKQYGASEEEVYDKFQKQVEDACKDINEEFL…
144	Vitis vinifera	subfamily-a	Vv01036351001		KWDINSIDQFPEYLKPCYQAVLDVYKEIEEMENTERSYCVHHTKDAIKSLFQANLVQAKWFRGKYIPTIEEYMGIAMVTVGVPPLTIMSFIGMRETATKEVFDWVQQNPKIVRAASTVMRLMDDMASHKFEQERGHNASSIECYMKQHGVSEQQAYDELHKQIENAWKDINEESLAVPMLLLSRLLNFARSGDVMY
145	Vitis vinifera	subfamily-a	Vv01036360001		NGDDMEGGIYNVALQFRLLRQAGFNISCGLFNEFKDEKGNFKKALVSDVRGMLGLYEAAHLRVHGEDILDEALALTTTHLRSMVEHLEYPFAEQVAHALKQPIRKGLERLEARWYISIYQDETSHDRTLLKLAKLDFNLVQSLHKEELSNITRWWKQLNFATKLPFARDRLVEGYFWILGVFFEPQYAWARRIVTKTIAMTSTMDDIYDAYGTFEELELFTEAIERWDINSIDHLPEYMKHFYVALLDVYKEIEEEMEKEGNQYRVQYAIEAMKKQVRAYFHEAKWLHEGRIPTMEEYMSIARVSSGYPMLTATSFIGMGKIVTKEAFDWVISDPKIVTASAVIARLMDDITSHKFEQKRGHVASGVECYMKQYGASEEEVYDKFQKQVVDAWKDTNEE…
146	Vitis vinifera	subfamily-a	Vv01036361001		GIADINDDLYDVALRFRLLRQQGFNISCDIFKRYKDEKGRFKKSLINDPYGLLGLYEAAHLRVWEEDILDEALPFTTTHLKSIVEHLEYPLAAQVTHALERPIRKGLERLEARPFMSIYQDEASHSKALLKFAKLDFNLLQSLYKKELSNISRWWKDLDFSSKLPFARDRLVEGYFWIATCCFEPQYSYARRIQTKLHALITTMDDMFDAYGTFEELELFTEAIGRWDINSVHQLPEYMKPCYQAVLDVYKEIEEMENTERSYCVHHTKDAIKSLVQAYLVEAKWLHGKYIPTIEEYMGIAMVTVGVPVLTIMSFIGMRETATKEVFDWLLQNPKIVRATYIIIRLMDDMASHKFEQEREHIASSIECYMKQHGVSEQQAYDEFHKQTENAWKDINEEC…
147	Vitis vinifera	subfamily-a	Vv01036366001		DLNDIDGDLYNVALGFRLLRQQGYSISCGIKKFTDERGRFKEVLITNVRGLLGLYEAAHLRVHGEDILAEALTFTTTHLKAMVESLGYPLAEQVVHALNRPIRKGLERIEARWYISVYQDEAFHDKTLLELAKLDFNLVQSLHREELSNLARWWKELDFATKLPFARDRLVEGYFWILGVYFEPQYLRARRILTKVIAMTSILDDIYDAYGNPEELKLFTEAIERWDINSIDQLPEYMKLCYAALLDVYKEIEEEMEKEGNQYRVHYAKEVMKNQVRAYFAEAKWLHEEHVPTIEEYLRVALVSSGYCMLATTSLVGMGEIATKEAFDWVTSDPKIMSSSNFIARLMDDISSHKFEQKREHVASAIECYMKQYGVSEEQAYSEFRKQIENAWMDINQEC…
148	Vitis vinifera	subfamily-a	Vv01036367001		GYNISCNVFNKFKDKNGSFRESLIGDVQGMLGLYEAAHLRVQEEDILDEALAFTTTHLKSLVKHLDHPLAVQVTQALHRPIRKGLERLEARPYISIYQDEASHSKALLKLAKLDFNLLQSLYKKELSHITRWWKDLDFSSRLPFRQLRGMRWDNTGIDKLPEYMKPCYRAVLDAYKEIEEKENEERSYCVHYAKEAMKNSVRAYFNEAKWLHGEYVPTVEEYMGVALVSCDVPMFTIISFVGMGIATKEAFDWVLNGPKIVRACSTIIRLMDDMASHKFEQERGHIASSVECYMKQYSVSNQHAYHELNKQVEKAWKDINQEFLAIPMPLLTRVLNFARTG
149	Vitis vinifera	subfamily-a	Vv01036370001		MTSILDDIYDAYGNPEELKLFTEAIERWDSNSIDHLPEYMKLSYMALLDVYKEIEEEMEKEGNQYRVHYAKEVMKNQVRAYFAEAKWLHEEHRPTIEEYMRVAVVSSGYYLIATTSLVGMGERATKEAFDWVTNDPKIMSSSSLIARLMDDIRSHKFEQEREHVASAIECYMNQYGSEEQAYNNFQKQIENAWMDINQECLDVPMPILALILNLARAADVFY
150	Vitis vinifera	subfamily-a	Vv01036372001		MTSILDDIYDAYGNPEELKLFTEAIERWDINSIDQLPEYMKLCYAALLDVYKEIEEEMEKEGNQYRVHYAKEVMKNQVRAYFAEAKWLHEEHVPTIEEYLHVALVSSGYCMLATTSLVGMGEIATKEAFDWVTSDPKIMSSSNFIARLMDDISSHKFEQKREHVASAIECYMKQYGCL
151	Vitis vinifera	subfamily-a	Vv01036374001		YSDDKYDDLYNVSLRFRLLRQQGYNISCDVFNKFKDKNGSFRESLIGDVQGMLGLYEAAHLRVQEEDILDEALAFTTTHLKSLVKHLDHPLAVQVTQALHRPIRKGLERLEARPYIFIYQDEASHSKALLKLAKLDFNLLQSLYKKELSHITRWWEDLDFSSSLPFVRDRVVETYLWIVVACFEPQYSYARRIQTKLLVLITVIDDIYDAYGTLEELELFTEAIERWDNNGIEKLPEYMKPCYLAVLDAYKEIEEKENEERSYCVHYAKEAMKNSVRAYFNEAKWLHGEYVPTVEEYMGVALVSCDVPMFTIISFVGMGIATKEAFDWVLNGPKIVRACSTIIRLMDDMASHKFEQERGHIASSVECYMKQYSVSEQLAYHELNKQVEKAWKDINQEFL…
152	Vitis vinifera	subfamily-a	Vv01036376001		HSDDKYDDLCNVSLRFRLLRQQGYNISCDIFERFKDENGSFKECLNNDVEGMLGLYEAAHLRVQEEDILDEALAFTTAHLESLVEDLDYPLAAQATQALYRPIRKGLERLEARPHISIYQDEASHSKALLELAKLDFNLLQSLYKKELSYITRWWKDLDFSSKLPFVRDRVVETYLWIVAECFEPQYSYARRIQTKLLVLITVIDDVYDAYGTLEELELFTEAIERWDNNSIDSLPEYMKPCYQAVLDVYKEIEEKENEERPYCVHYAKKAVRSVRAYFNEGKWLHAEYVPTMEEYMGVALVSSDVPMFTIISFVGMGMATKEAFDWVLNGPKIVRACSTIVRLMDKYYFQNFEQERGHSASSVECYMKQNSVSEQLAYRELNKQVEKAWKDINQEFLA…
153	Vitis vinifera	subfamily-e	Vv01036724001		REEEIFADRATCAIAFRILRLNGYDISSVPLAQFAEDQYFKFGQDFKDLGAALELFRASEMIIHPDEVVLEKQNSWSSHFLRQGLSNSSIHADRLNKYIAQEVEDALRFPYYANLDRIANRRSIEHYNVDDTRILKTAYRSSHVCNKDFLKLAVEDFNFCQSIHQNELKQLERWIIENRLDKLKFARQKLAYCYFSAAATIFSPEQSDARLSWAKNSVLTTVVDDFFDIGGSEEELLNLIQLVEKWDIDVAVDCSEQVEIVFSALHSTISEIGVKASAWQARNVTSHIIDIWLKLLRSMLQEAQWVSNKSAPTMDEYMTNAYVSFALGPIVLPALYFVGPKLSEEVVEGPECHKLYKLMSTCGRLLNDIHSFKRESKEGKANALALHMIHGGTTEEQAI…
154	Vitis vinifera	subfamily-b	Vv1002718001		TVSDCHNNLYELALGFRLLRQEGYYVSADVFNNLKDTEGKLQEKLSEDIKGLMGLYEASQLCIKGEDILEEIGNFSSQLLNAWNTHNDHSQARIVRNTLGHPHHKSLARFMAKSFLSDFQGTDGWVNVFRELAKMDFNVVKSIHQKEMLQVSK
155	Vitis vinifera	subfamily-b	Vv1007468001		TVSDCHNNLYELALGFRLLRQEGYYVSADVFNNLKDTEGKLQEKLSQDIKGLMGLYEASQLCIKGEDTLEEIGNFSSQLLNAWNTHNDHSQARIVRNTLGHPHHKSLAKFMAKSFLSDFQGTDGWVNVFRELAKMDFNVVKSIHQKEMLQVSK
156	Arabidopsis thaliana	subfamily-a	AT1G31950		DIIVGEDDLETISIMFEVFKLYGHKMSCDAFDRFRGNDGRFKESLVRDFRGMLQLFEVAHLGTPCEVIMDEALSFTRNHLESLTSGNASTASPHLLKHIQNSLYIPRYCNIEVLVAREYISYYEQEEGHDEILLKFAKLNFNFCQFHYVQELKTLTKWWRDLDLASKLPYIRDRLVESHLVALGPYFEPHYSLGRIIVAKINMIMVVVDDTYDAYATLPQVKALTECLQSIEVSDLPDYLRIVLGSLFDVMGEIEREMRPLGRLYRVKQVVEKIKIITKAYQEIAKWARTGHVSTFDEYMKVGVLTAGMADYAAYCFIGMEDINEKEAFEWLNSNPLIIKHLTAMFRLANDVGTYETEINRGEVANGLNCYMKQYGVTKEEASRELRKMYVYRKKVVVE…
157	Arabidopsis thaliana	subfamily-a	AT1G33750		MLFTDEDDLETTAIMFEVFRLYGHKISCDVFDRFKGVDAKFKEHLVSDVRGMLQLYEAAHLATPFETILDEALSFTRYHLESLAGQQATAPHISRHILNALYKPRFLKMEIIAAREYIHFYQKEGHDETLLKFAKLNFNFCQLHYVRELKTLTKWWKDIDLPYKLPYIRDRLLETFIGVMAVYLEPHYSLGRIIATKVSQVIVVMDDTCDAYGTFSEVRSLIDSLERWDPGAIDKLPSCLRIVIQSIVETMEDIEREMKPRGRSSSVQDTVEEIKIMGRAYAEISKWARAGHVPTFDDYIELGLDSSGIRCFAMYSFISMEDCEENQTNAWFKSKPKMLRALSVIFRLTNDIAGFEEEMRRGEVVNGVNCYVKQHNVTKELAVREIKKMIRDNYKIMME…
158	Arabidopsis thaliana	subfamily-a	AT1G48800		EMMDGENDLYTVSIIFWVFRTYGHNISSDIFNRFKGHNGKFKECLATDAKGILSLYEAAHMGTTTDYILDEALSFTLSYLESLAANGTCKPNLVRRIRNALGLLQNKNVEILVAKEYIRFYEQEEDCDKTILEFSMLNLKFLQLHYLQELKLLTKWYKEQDFESKLPPYYRDRIVELHLATLAYINPKYSRVRIILTMIYTIQIILDDTCDRYASLREVESLAATIERWDHHAMEGLPDYLKSVAKFIFHTFQEFEREVSSESGGSYSLKATIEDCKRMMRSNLQLAKWAVTGHLPSFDEYLDVAGVEIAVYFTVAGILLGMENINKKEAYEWLIFRDKLVRAMSTKARLVNDLFGYKDDMRRGYVTNSINCYKKQYGVTEEEAFRKLHQMVADGDKMM…
159	Arabidopsis thaliana	subfamily-a	AT1G48820		EMMASEDDLRFKGDNGKFKECLAKDAKGILSLYEAAHMGTTTDYILDEALSFTLTYMESLAASGTCKINLSRRIRKALDQPQHKNMEIIVAMKYIQFYEEEEDCDKTLLKFAKLNFKFLQLHYLQELKILSKWYKDQDFKSKLPPYFRDRLVECHFASLTCFEPKYARARIFLSKIFTVQIFIDDTCDRYASLGEVESLADTIERWDPHAMDGLPDYLKSVVKFVFNTFQEFERKCKRSLRINLQVAKWVKAGHLPSFDEYLDVAGLELAISFTFAGILMGMEVCKPEAYEWLKSRDKLVRGVITKVRLLNDIFGYEDDMRRGYVTNSINCYKKQYGVTEEEAIRKLHQIVADGEKMMNEEFLNVPYQVPKVILDTLRAANVSY
160	Arabidopsis thaliana	subfamily-f	AT1G61120		PMSYLADQLHKDSLAFRMLRMHGRDVSPRSFCWFLNQETRNHLERNIDSFLLVILSVYRATDLMFPGEHDLQEAREYTRNLLEKRRSIKEMIMHELSTPWIARLKHLDHRMWIEDKNSNVLSMEKASFLRLHSSYSDKLTHLAARNFEFQQAKYCRELEELTMWVKKWGLSDIGFGREKTTYCYFATVTSLPYEYAIKFGKLAAKTAILITIADDFFDEKGSFNDLEGLTKAVLRWEGELKSYGNIIFRALDDIVRETANTCRTHHKTDIIVHLRNIWGETFESWLREAEWSKKGHTSSMDEYIRNGMISIAAHTIALSISCLMEPCFPHNKLKPGNYDSITTLLMIIPRLLNDLQSYQKEQEQGKMNSVLLHMKNHGLEIEDSIAHIEKIIDSKRKEF…
161	Arabidopsis thaliana	subfamily-b	AT1G61680		QFNGDLHEIALRFRLLRQEGHYVQEIIKNILDKKGGFKDVVKNDVKGLTELFEASELRVEGEETLDGAREFTYSRLNELCSGRESHQKEIMKSLAQPRHKTVRGLTSKRMIKIAGQEDPEWLQSLLRVAEIDSIRLKSLTQGEMSQTFKWWTELGLEKDVEKARSQPLKWHTWSMKILQDPTLTEQRLDLTKPISLVYVIDDIFDVYGELEELTIFTRVVERWDHKGLKTLPKYMRVCFEALDMITTEISMKIYKSHGWNPTYALRQSWASLCKAFLVEAKWFNSGYLPTTEEYMKNGVVSSGVHLVMLHAYILLGEELTKEKVELIESNPGIVSSAATILRLWDDLGSAKDENQDGTDGSYVECYLNEYGSTVDEARTHVAQKISRAWKRLNRECLPF…
162	Arabidopsis thaliana	subfamily-a	AT1G66020		EMMEDEDDLCTVSIIFWAFRRYGHYISSDVFRRFKGSNGNFKESLTGYAKGMLSLYEAAHLGTTKDYILQEALSFTSSHLESLAACGTCPPHLSVHIQNVLSVPQHWNMEILVPVEYIPFYEQEKDHDEILLKFAKLSFKLLQLQYIQDLKIVTKWYKELEFASKLPPYFRDNIVVNYFYVLAVIYTPQHSYERIMLTQYFTCLAILDDTFDRYASLPEAISLANSLERWAPNDAMDQPDYLKIVLNFILKTFEVFQKELEPEGRSYTVKATIEEFKTVTKGNFDLAKWAHAVHVPSFEEYMEVGEEEISVCSTLAGIFMCMEKATKEDYEWLKSRPKFIQTLCARCRLKNDITGFEDDMSRGYVTNAVNCYMKQYGVTKQEAFGELNKIIVEADKILN…
163	Arabidopsis thaliana	subfamily-a	AT1G70080		IIDCKEDDLYTVSIIFRVFRLYGHYITPDIFNRFKGDDGNFKKCLNDDVRGMLSFYEASHFGTTTEDILEEAMSFTQKHLELFLVGEKAKHYPHITKLIQAALYIPQNFNLEILVAREYIDFYELETDHNEMLLKLAKLNFRFLQLQYIQDLKTLTTWWKELDLVSKIPVYFRERLAEPYFWATGIYYEPQYSAARIMLAKSIILVDIVDNTFDVYGTIDEVKSLVQAIERWDSDAVDVLPDYLKVVFRTTFDLFKELEEYVSSEARSFTMQYAYEQLRILMKGYLQEAEWSNRGHLPSHEEYIEVGVASTAGEVLLAMTFIPMGDAAGVGVYEWLRSRPKLTHALFVKSRLRDDIATYKEEMKRGDVCNGINCYTKQHKVSEEEACIEFEKKTNHMSK…
164	Arabidopsis thaliana	subfamily-e	AT1G79460		GDEEICLDLATCALAFRLLLAHGYDVSYDPLKPFAEESGFSDTLEGYVKNTFSVLELFKAAQSYPHESALKKQCCWTKQYLEMELSSWVKTSVRDKYLKEVEDALAFPSYASLERSDHRRKILNGSAVENTRVTKTSYRLHNICTSDILKLAVDDFNFCQSIHREEMERLDRWIVENRLQELKFARQKLAYCYFSGAATLFSPELSDARISWAKGGVLTTVVDDFFDVGGSKEELENLIHLVEKWDLNGVPESSEHVEIIFSVLRDTILETGDKAFTYQGRNVTHHIVKIWLDLLKSMLREAEWSSDKSTPSLEDYMENAYISFALGPIVLPATYLIGPPLPEKTVDSHQYNQLYKLVSTMGRLLNDIQGFKRESAEGKLNAVSLHMHERNRSKEVIIE…
165	Arabidopsis thaliana	subfamily-a	AT2G23230		TTMAGENDLSTVSVMFWVSGHMDINMFRRFKGEDGKFEECHTKDVKGLLSLYEAAQLGTSTEDILDEAMSFSSSHLECLAGGTCPPHISRLIQNELYMPQHHNAEILFASEYISFYKQEDVHNKVLLEFAKLNFKFLQLHWIHELKILTKWWNDQDLLSKLPPYFRDRMVECHLYAVIYYFEPQYSFGRIMLAKLLVLLTVVDDTCDRYGSVPEVAKLLDCVERWDPELGESLPDYLKTVFKFTLDVFEDCERAGKSEEGLSFNVDGALAERTHLNFAEWAAAEKVPTVEEYLEVGGVAVTMYATIALGLLGLGKAREHGYEWLKSRPKLVHDLATKGRLMNDMGGFKDDIGRGFLANVVNYYMKEYGTTEEETYKEFHKIVRDLEKSVNSEFLGVPRE…
166	Arabidopsis thaliana	subfamily-g	AT2G24210		TNIQESDLHATALEFRLFRQHGFNVSEDVFDVFMENCGKFDRDDIYGLISLYEASYLSTKLDKNLQIFIRPFATQQLRDFVDTHSNEDFGSCDMVEIVVQALDMPYYWQMRRLSTRWYIDVYGKRQNYKNLVVVEFAKIDFNIVQAIHQEELKNVSSWWMETGLGKQLYFARDRIVENYFWTIGQIQEPQYGYVRQTMTKINALLTTIDDIYDIYGTLEELQLFTVAFENWDINRLDELPEYMRLCFLVIYNEVNSIACEILRTKNINVIPFLKKSWTDVSKAYLVEAKWYKSGHKPNLEEYMQNARISISSPTIFVHFYCVFSDQLSIQVLETLSQHQQNVVRCSSSVFRLANDLVTSPDELARGDVCKSIQCYMSETGASEDKARSHVRQMINDLWD…
167	Arabidopsis thaliana	subfamily-a	AT3G14490		DIIAKENDLETISTMFEVFRLRGYYMPCYAFNRFKGEDGRFKESLAEDIRGMLQLYEAAHLGTPSEDIMDEALSFTRYRLESLTSNHTATASPHLSKHIQNALYRARYHNLEILVAREYISFYEQEEDHDETLLKFAKLNFNYCQLHYIQELKDLTKWWKELDLASKLPYIRDRIVEVYFGALALYFEPRYSLGRIIVTKITMIVTVFNDTCDAYGTLPEVTSLVDSFQRWDLGDIEKLPSYVKIVFRGVFETLEEIEQEMRPQGRSRIVQVAVDEIKKLGKAYLAISKWARASHVPTFEEYMEFGMQTSMDHFAAYSFIAMEDCDENQTCEWYKSRPKMMEALNGVFRIKNDINTFEQEMSRGEVAKGLNCYMKQHGVSKEEAIGEMNKIYSNYYKII…
168	Arabidopsis thaliana	subfamily-a	AT3G14520		DIIVGEDDLETISIMFEVFRLYGHKMSCDAFDRFRGEDGRFKESLAKDVRGMLQLFEVAHLGTPSEDIMDEASSFAQNHLDSWIGGNVSGATPHLLKHIQNSLYIPRYCNIEVLVAREYISYYEQEEGHNKILLKFAKLNFNFCQFHYIQELKTLTKWWKDLDLASKLPYIRDRLVESHLGGLGPYFEPHYSLGRIIVAKIIMTMVVVDDTYDAHATVPEVAVLTECLQRLNIGADDKLPDYLRTVLESVFEVMGEIEQEMRPKGRSYGVKQVLERFKNVAKADKQLTEWARTGDVPSFDEYMKVGLVTAGMDGYAGYCFIGMEDVSEKEAFEWLSSNPLIIQALNVMFRLANDVGTYETEINRGEVANGLNCYMKQYGVTKEEASQELRKIYSNNKKV…
169	Arabidopsis thaliana	subfamily-a	AT3G14540		GIIVEEDDLETISIMFEVFRLYGHKMSCDAFDRFRGGDGRFKESLAKDVRGMLQLFEVAHLGTLSEDIMDEALRFTRNHLESLTSGNVSSASPHILKHIQNSLYIPRYCNIEVLVAREYISYYEQEEGYNEILLKFAKLNFNFCQCHYIQEIKTLTKWWKDLDLASKLPYIRDRSVESHLGGLGPYFEPQYSLGRIIVAKTIMIIVVADDTYDAHATIPEATVLTEYFQRLNIGADDKLSGYLRIVLESVFEVMGEIEQEMSPKGRSYSVKQVLERFKIIAKAYKQLTEWARKGHVPTFDEYMKVGLVTAGMGDYAGYCFIGMEDINEKEAFEWLNSNPLLIDALNVLFRIANDVGTYETEINRGEVANGLNCYMKQYGVTKEEASRELRKMYIYNKKV…
170	Arabidopsis thaliana	subfamily-g	AT3G25810		WKCDKEEDLHATALEFRLLRQHGFGVSEDIFDVIIDKIESNTFKSDNITSIITLYEASYLSTKSDTKLHKVIRPFATEQIRNFVDDESETYNIMLRMAIHALEIPYHWRMRRLETRWYIDAYEKKHDMNLFLAEFAKIDFNIVQTAHQEDVKYVSCWWKETGLGSQLHFVRDRIVENYFWTVGMIYEPQFGYIRRIVAIVAALITVIDDIYDIYGTPEELELFTAMVQNWDINRLDELPEYMKLCFLTLFNEINAMGCDVLKCKNIDVIPYFKKSWADLCKAYLVEAKWYKGGYKPSVEEYMQNAWISISAPTMLIHFYCAFSGQISVQILESLVQQQQDVVRCSATVLRLANDLATSPDELARGDVLKSVQCYMHETGVSEEEARTHVQQMISHTWDE…
171	Arabidopsis thaliana	subfamily-g	AT3G25820		WKCDKEEDLHATSLEFRLLRQHGFDVSENIFDVIIDQIESNTFKTNNINGIISLYEASYLSTKSDTKLHKVIRPFATEQIRKFVDDEDTKNIEVKAYHALEMPYHWRMRRLDTRWYIDAYEKKHDMNLVLIEFAKIDFNIVQAAHQEDLKYVSRWWKDTCLTNQLPFVRDRIVENYFWTVGLIYEPQFGYIRRIMTIVNALVTTIDDIYDIYGTLEELELFTSMVENWDVNRLGELPEYMRLCFLILYNEINGIGCDILKYKKIDVIPYLKKSWADLCRTYLVEAKWYKRGYKPSLEEYMQNAWISISAPTILIHFYCVFSDQISVQNLETLSQHRQHIVRCSATVLRLANDLGTSPTELARGDVLKSVQCYMHETGASEERARDHVHQMISDMWDDMN…
172	Arabidopsis thaliana	subfamily-a	AT3G29110		EIIAGEDDLYTISTIFWVFRTYGYNMSSDVFRRFKEENGKFKESLIEDARGMLSLYEAAHLGTTTDYILDEALDFASNNLVSLAEDGMCPSHLSTHIRNALSISQHWNMEIIVAVQYIRFYEQEVGHDEMLLKFAKLNFNLVQRLYLQEVKILTKWYKDQDIHSKLPPYYRPVVTEMHFFSTATFFEPQFSHARILQTKLFMAELLVDDTCDRYATFSEVESLINSLQRWAPDAMDTHPDYLKVVFKFILNAFEECEKELRPQGRSYSLEQTKEEYKRFAKSNLDLAKLAQAGNVPSFEEYMEVGKDEIGAFVIVAGSLMGMDNIDAVEAYDFLKSRSKFSQSSAEIVRYLNDLAGFEDDMRRGCVSTGLNCYMNQYGVTETEVFREFRKMVMNTCKIM…
173	Arabidopsis thaliana	subfamily-a	AT3G29190		EMMANEEDLYTVSIIFWVFRRYGHYISSDFFRRFKGNDGNFKKSLIGDAKGMLSFYEAANMATTKDYILDEALSFTSSHLESLAANGACPPHMSRRIRNALNASQHWNMEMLVAVEYISFYEKEKDHNEMLLKFSKLNFKFLQLQYLQELKVLTKWYKEVDFVSKLPPYFRDRIVENHFFIQTLFVESQHSRARIMMAKYFILLVIQDDTLDRYASLPEAESLVNSLNRWAPDHAMDQPDYLKFVFKFILDTFEEFEKELRPEGGSFGVCATIEEFKSLVKANLEAEKWALADNMPSFEEYIEVTGVGITAMTTLMGAMMCMGKIVPKEDYKWLKSRPKIIQALAIKGRLMNDMKGYKEDMSRGYAANAVTCYMKQYRVTEQEALKEFEKMVAVANKTV…
174	Arabidopsis thaliana	subfamily-a	AT3G29410		CLISDEDDLETIAIMFEVFRLYGHKMPCDVFERFKSEDGKFKESLVGDVRGLLQLYEAAHLGAPSEDIMDEALSFARYHLEPLAGTETSSNLFKHVENVLYRARYHSIEILVARQYISFYDQEEDQDETLLRFSKLNFNFCQMHYVKELKIVTRWWKELGIASKLPYSIRERNVETYLGGLGVLFEPRYSLARIFLAKLTLIMTVVDDTCDAYATLPEVQSLHDAFHRWDLRAMEELPRYMRIIYQSVFETVEDIDREMIARGKHGRLQLTIDEIKSLMIWYLGIAKWARSDQVPSFEDYMEIGTPSSALDDFASYGFIAMDDCDQKQLKEWFYSKPKIFHALNALFRIRNDIVTFEQEMSRGEVANGVNCYMKQHGVTKEAAVEELRKMERESYKIMI…
175	Arabidopsis thaliana	subfamily-a	AT3G32030		MIIAEEDDLETISIMFEVFRLYQHKMSCDSFVRFKGEDGRLKESLVGDVRGMLQLYQAAHLGTPSDQYIMEEAKSFTRNHLESLVESTTIPPHFSSHIRDALYIDRYHNMEILVARKYISFYEQEEGHDLTLLKFGKLSFNYCRLHYIQELKTLTKWWKDQDIPSNLPCVRDRIVETYFPTLGLYFEPRFSLGRIIIAKMTIIVVALNDVCDSYATYPEAKSLIDSLQRWDIEAIDELPNYSRIVLRLILETIGEIEREMKPRGRSASVQHTIDETKSLGRAYLALSKWASEGYMPTFDEYMEVGEVTGGMDDFALYSFIAMEDCDEKPLYEWFDSKPKILQALSVLYRINNDIVTYEREMSKGEVVNGVNSYMNQHGVTKEEAVEELRKMARDNYKIV…
176	Arabidopsis thaliana	subfamily-c	AT4G02780		ARCSHVQDIDDTAMAFRLLRQHGYQVSADVFKNFEKEGEFFCFVGQSNQAVTGMFNLYRASQLAFPREEILKNAKEFSYNYLLEKRERELIDKWIIMKDLPGEIGFALEIPWYASLPRVETRFYIDQYGGENDVWIGKTLYRMPYVNNNGYLELAKQDYNNCQAQHQLEWDIFQKWYEENRLSEWGVRRSELLECYYLAAATIFESERSHERMVWAKSSVLVKAISSSFSSDSSFDQFHEYIANARRSDHNDRNDRPVQASRLAGVLIGTLNQMSFDLFMSHGRDVNNLLYLSWGDWMEKWKLYGDEGEGELMVKMIILMKNNDLTNFFTHTHFVRLAEIINRICLPRQYKARRNDEKEKTIKSMEKEMGKMVELALSESDTFRDVFLDVAKAFYYF
177	Arabidopsis thaliana	subfamily-a	AT4G13280		DITGDEKDLSTISIMFRVFRTYGHNLPSSVFKRFTGDDGKFQQSLTEDAKGILSLYEAAHLGTTTDYILDEALKFTSSHLKSLLAGGTCRPHILRLIRNTLYLPQRWNMEAVIAREYISFYEQEEDHDKMLLRLAKLNFKLLQLHYIKELKSFIKWWMELGLTSKWPSQFRERIVEAWLAGLMMYFEPQFSGGRVIAAKFNYLLTILDDACDHYFSIHELTRLVACVERWSPDGIDTLEDISRSVFKLMLDVFDDIGKGVRSEGSSYHLKEMLEELNTLVRANLDLVKWARGIQTAGKEAYEWVRSRPRLIKSLAAKGRLMDDITDFDSDMSNGFAANAINYYMKQFVTKEEAILECQRMIVDINKTINEELLSVPGRVLKQALNFGRLLELLY
178	Arabidopsis thaliana	subfamily-a	AT4G13300		DITGDENDLSTISIMFRVFRTYGHNLPSSVFKRFTGDDGKFERSLTEDAKGILSLYEAAHLGTTTDYILDEALEFTSSHLKSLLVGGMCRPHILRLIRNTLYLPQRWNMEAVIAREYISFYEQEEDHDKMLLRLAKLNFKLLQLHYIKELKTFIKWWMELGLTSKWPSQFRERIVEAWLAGLMMYFEPQFSGGRVIAAKFNYLLTILDDACDHYFSIPELTRLVDCVERWNHDGIHTLEDISRIIFKLALDVFDDIGRGVRSKGCSYYLKEMLEELKILVRANLDLVKWARGNQLPSFEEHVEVGGIALTTYATLMYSFVGMGEAVGKEAYEWVRSRPRLIKSLAAKGRLMDDITDFESDMSNGFAANAINYYMKQFVTKEEAILECQKMVVDINKIVN…
179	Arabidopsis thaliana	subfamily-a	AT4G15870		EMIAGEDDLYTISIMFWVFRTYGYNMSTDVFKRFKGENEKFMESITSDVKGMVSLYEAAHLRTTREDILEEALSFTTRNLESLARAGASSPHILMRIRNALCMPQHYNAEMIFAREYISFYEQEEDHNKMLLRFAKINFKFLQLNWIQELKTLTKWWKQQDLASKLPPYFRDRLIECYLFAIMIYFEPQFSLGRVSLAKINTVFTLVDDTCDRYGNVSEVAALVQCVERWDPDCMDSLPDYMKTVFKFAWNTFEECENAGIMEEGLSYDVQGALEEWEQGDVVPTFDEYLEIGGVEVTMYVSIACSFLGLGSSREQAYKWLKSRPKFVEAQAKRARLMNDIAGFEGDMSRGFDVNAIMYYMKQYKVTEEETFTRLQKMARDLDTTVNEEILSVPRQILK…
180	Arabidopsis thaliana	subfamily-g	AT4G16730		EIERETQDLHATSLEFILLRQHGFDVSQDAFDVFISETGEFRKTLHSDIKGLLSLYEASYFSMDSEFKLKETRIYANKRLSEFVAESKTICREDETYILEMVKRALETPYHWSIRRLEARWYINVYEKKHEMNPLLLEFAAIDFNMLQANHQEELKLISSWWNSTGLMKQLDFVRDRITESYFWTIGIFYEPEFKYCRKILTKIFMLIVIMDDIYDIYGTLEELELFTNVVEKWDVNHVERLPNYMRMCFLFLYNEINQIGYDVLRDKGLNVIPYLKQVWTDLFKTFLTESKWYKTGHKPSFEEYMQNGVISSSVPTILLHLFSVLSDHISDQTLTDDSKNHSVVRSCATILRLANDLATSTEEMARGDSPKSVQCYMYETRASEEEARRHMQSMISDS…
181	Arabidopsis thaliana	subfamily-g	AT4G16740		IDRNRWGDLYATALEFRLLRQHGFSIAQDVFDGNIGVDLDDKDIKGILSLYEASYLSTRIDTKLKESIYYTTKRLRKFVEVNKNETKSYTLRRMVIHALEMPYHRRVGRLEARWYIEVYGERHDMNPILLELAKLDFNFVQAIHQDELKSLSSWWSKTGLTKHLDFVRDRITEGYFSSVGVMYEPEFAYHRQMLTKVFMLITTIDDIYDIYGTLEELQLFTTIVEKWDVNRLEELPNYMKLCFLCLVNEINQIGYFVLRDKGFNVIPYLKESWADMCTTFLKEAKWYKSGYKPNFEEYMQNGWISSSVPTILLHLFCLLSDQTLDILGSYNHSVVRSSATILRLANDLATSSEELARGDTMKSVQCHMHETGASEAESRAYIQGIIGVAWDDLNMESCR…
182	Arabidopsis thaliana	subfamily-a	AT4G20200		KMMDGEDDLYTVSIIFWVFRRHGYHISYGVFQRFKGSNGNFKESLTRDAKGMLSLYEAANLGTTKDFILEEALSFTSSHLESLAASGTCPPHLSVRIRNALGLSQHWNMEMLVPVEFIPFYEQEIEHDEMLLKFAKLSFKLGQLQYLQELKTLTKWYKELDFATNLPPYFRDRIVEHHFLVQAVFFSPQLSRERIMMIQYFTGLALLDDTFDRYASLHEAESLANSLERWAPDQAMDQPDYLRFVLNFILDTFEEFKRELGPEERSYSVNATIEEFKAAAKANIDLEKWAQADHIPSFEEYMEVGEVEVTVYASLAGIFMSMGMATKEAFEWLKSRPKLVQYLSIKGRLMNDLMGYEDDMSRGYVTNAVNCYMKQYGVTKEEAFRELYKIVVAANKTLN…
183	Arabidopsis thaliana	subfamily-a	AT4G20210		EMMAGEDNLYTISIIFLVLRTYGHHMSSDIFQKFKGNDGNFKGCISGDAKGLLALYEAAQLRTTTEYIMEEALSFTSSNLELLAADGRCPPHLSKHIRNALGLSQHKQMEVLVAVEYISFYEQEKDHDKILLKFAKLNFKLMQLHYLEELKVVTKWYKEHDFASNLPPYFKYVIVENHFFAITMYFEPKFSQKRIMLAKYFTVLVLLDDTCDRYASLSEAESLTNSLERWAPDDAMDQPHYLKFVFKFIMGCFEEFERELASEGRSYSVKATLEEFKTIVKANFDFAKLAHTGHVPSFKEYMEVGEVEVGVCATLAGNLMCIGHIGDEGVYEWLKSRPKFLKAASTYGRLMNDIAGFEDDMKREYVITGVNTYMKQYGLTKMEAIRELQNLVEYNHTIM…
184	Arabidopsis thaliana	subfamily-a	AT4G20230		KIMAGEEDLYTVSIIFWVFRRYGHYISSDVFQRFKGSNGSFKESLIGDAKGMLSLYEAAHLATTKDYILDEALIFTSSHLETLVATGTCPPHLLARIRNALSICQHWNFEVLVPLDFIPFYEQEKDHDEMLLKFAKLSFKYLKLIYLQDLKILTKWYKKLDFPSKFPPYFKDRCVENYFFVLPVFFEPQLSSARMLLTKGFILLGIQDDTFDRYASISEAESLGNSLKRWAPDHSMDQPEYLKSVLKVILDTFQEFEKELSPEGRSYSVKYTIEEFQASSKANVELAKWAQVSHVPSFEKYMEVGQMEITACVTVAYILMSMGKTGTKEAFEWLKSRPKLVQSLCTKGRLMNDIAGFEDDMSRGYVVNAVNCYMKQYGVTEKEAFKELRKMVVNTHKTL…
185	Arabidopsis thaliana	subfamily-a	AT5G23960		MVRQEGCDLYTVGIIFQVFRQFGFKLSADVFEKFKDENGKFKGHLVTDAYGMLSLYEAAQWGTHGEDIIDEALAFSRSHLEEISSRSSPHLAIRIKNALKHPYHKGISRIETRQYISYYEEEESCDPTLLEFAKIDFNLLQILHREELACVTRWHHEMEFKSKVTYTRHRITEAYLWSLGTYFEPQYSQARVITTMALILFTALDDMYDAYGTMEELELFTDAMDEWLPVVPDEIPDSMKFIYNVTVEFYDKLDEELEKEGRSGCGFHLKKSLQKTANGYMQEAKWLKKDYIATFDEYKENAILSSGYYALIAMTFVRMTDVAKLDAFEWLSSHPKIRVASEIISRFTDDISSYEFEHKREHVATGIDCYMQQFGVSKERAVEVMGNIVSDAWKDLNQE…
186	Arabidopsis thaliana	subfamily-a	AT5G44630		DLIADENKLHTISTIFRVFRTYGYYMSSDVFKIFKGDDGKFKESLIEDVKGMLSFYEAVHFGTTTDHILDEALSFTLNHLESLATGRRASPPHISKLIQNALHIPQHRNIQALVAREYISFYEHEEDHDETLLKLAKLNFKFLQLHYFQELKTITMWWTKLDHTSNLPPNFRERTVETWFAALMMYFEPQFSLGRIMSAKLYLVITFLDDACDTYGSISEVESLADCLERWDPDYMENLQGHMKTAFKFVMYLFKEYEEILRSQGRSFVLEKMIEEFKIIARKNLELVKWARGGHVPSFDEYIESGGAEIGTYATIACSIMGLGEIGKKEAFEWLISRPKLVRILGAKTRLMDDIADFEEDMEKGYTANALNYYMNEHGVTKEEASRELEKMNGDMNKI…
187	Arabidopsis thaliana	subfamily-a	AT5G48110		DMNLGEEDMYSISVIFRVFRLYRHKLSSDVFNRFKEENGDFKKCLLDDKKSLTKQWASRGNTWNYFVGGSNEEHLSGHIKNVLYLSQQENAEVVMSREYIQFYEQETHHDETLLKFAKINFKFMQLHYVQELQTIVKWWKELDLESKIPNYYRVRAVECLYWAMAVYMEPQYSVARIILSKSLVLWTIIDDLYDAYCTLPEAIAFTENMERWETDAIDMPDHMKVLLRSLIDLMEDFKGEVRSEGRLYSVEYGIDEWKRLFRADLTISKWARTGYIPNYDEYMEVGIVTGGVDVTVAFAFIGMGEAGKEAFDWIRSRPKFIQTIDLKSRLRDDVATYKDEMARGEIATGINCYMKQYKVTEEEAFLEFHRRIKHTSKLVNEEYFTVPLKLVRIAFNVGR…
188	Eucalyptus grandis	subfamily-a	EgranTPS001		MSARFSVIPSSSLPQETGCVEGRRSANFHPSIWGDYFLKYASDSNSLEERIDRLKGEVRKMLTSAMYKPAEKLNLIDQIQRLGIAHFELEIDKELEQIRRGYFEFHCDDNNNDLDTIALLFRLLRQRGSHVSCIFNKFKDGDGNFGKSLIPDVQGLLSLFEACHLRYHGDDNLEDALAFTTTHLESVDKRKASLDLKKKVSHALNQPIHKGMSRLEMRCYIPLYQEESSHNEVLLSLAKLDFNLVQEQHRKELGNLTRWWKGLDVQRKFPFARDRLVELYVWWLGEYYEPEHEAAREILTKLSSVSSIIDDIYDVYGTWEELELFTETIQRWDVDAKDGLPEYMQECYKIVLDLYDEIGYEFSRKGHSYRLFYAKEVMKNQVRAYFVEAKCFHQNHVLT…
189	Eucalyptus grandis	subfamily-a	EgranTPS002		MSARFSVIPSSSLPQETGCVEGRRSANFHPSIWGDYFLKYASDSNSMEERIERLKGEVGKMLTSAMYKPAEKLNLIDQIQRLGITYHFELEIDKELEQIRKGYFEYHCDDNDNDLDTVALLFRLLRQRGYRVSCEIFNKFKDGDGNFGKSLIADVQGLLSLFEACHLRYHGDDNLEDALAFTTTHLESVDKRKASLHLEKKVSHALNQPIHKGMSRLEARHYIPLYQEEPSHNEVLLSLAKLDFNLVQEQHRKELGNLTRWWKGLDVQRKFPFARDRLVEMYVWWLGEYYEPEHEAAREILTKLSSVGSIIDDIYDVYGTWEELELFTEAIERWDVDAKDGLPEYMQECYKIVLDLYDEIGYEFSQKGRSYRLFYAKEVMKNQARAYLVEAKCFHQNHV…
190	Eucalyptus grandis	subfamily-a	EgranTPS003		MSFQISAVPSSSPRLGTGHVIQRRSAGYHPSIWGDYFVKYASPSTSMEEQIEELKGEVRKMLTNVVDKSSQMLHLIDQIQRLGIYYHFEHEIDEHLEEIHKHYSRLDHGNFKGDDLRMVALIFRLLRQQGYDVSSEVFNKFKDSEGNFRASLTSDVCGLLSLYEACHLRCHGDTILEEALPFAITHLESINESKVSTSLAKQVSHALKQPLRKGLPRLEARHYIPLYQEEPSHDEVLLTLAKLDFNLLQEQHQKELGKITRWWKDIDVPRNFPFARDRIVELFFWVSGVYFEPEFVEARDILTKVIALTSILDDVYDVYGTLEELVLITEAIQKWDVDAMDVLLEYMQVYYKELLHLYEEIGNEVAAKGRSYRLVYAKETMKRQARAFFQEAKWFQTNY…
191	Eucalyptus grandis	subfamily-a	EgranTPS004		MSFQISAIPSSSPRLGTGHVIQRRSAGYHPSIWGDYFVKYASPSTSMVCGFSEEQIEELKGEVRKMLTNVVDKSSQMLHLIDQIQRLGIDYHFEHDIDEHLEEIHKHYSRLDHGDFKGDDLHMVALIFRLLRQQGYDVSSEVFNEFKDSEGNFRASLTSDVCGLLSLYEACHLRCHGDTILEEALPFAITHLESINESKVSTSLAKQVSHALKQPLRKGLPRLEARHYIPLYQEEPSHDEVLLTLAKLDFNLLQEQHQKELGKITRWWKDIDVPRNFPFARDRIVELFFWVSGVYFEPQFVEARDILIKVIALTSILDDVYDVYGTLEELVLITEAIQKWDVDAMDVLPEYMQVYYKELLHLYEEIGNEVAAKGRSYRLVYAKETMKRQARAFFQEAKW…
192	Eucalyptus grandis	subfamily-a	EgranTPS005		DDGIEGLKGELRKMLVGAMDKPSQKLNLIDQIQRLGIAYHFEIEIYQQLEQIHKSYYELHDGDNDNDLHTIALLFRLLRQQGYAISSKVFSIVTIDDIYDVYGTLEDTFTEAIERWDVEVKDGLPEYMQVCYKIVLDLYDEIGYEVTRKGRSNYLLYAKEAMKNQVRAYFTEAKWFHQNHIPMMEEYMPIALSTIAIELLLVMLLLLGMGDTVTKDVFDWLLYSKPKIVNAMKIVCRLMDDIAGHFEQERGHGPSSMECFMKQYGVTEEEAKEELHKQVANAWKDINEGLCCSTNVPRQLLVRILNFTRVVHVVYKDEIDLYTHAGTKLKEHVTNLYVNPLPM
193	Eucalyptus grandis	subfamily-a	EgranTPS006		MSLQILAIPSSSPAQETSRVVERRLANFHPSIWGDYFLKYASDSNSMSSAIADDRIEGLKGELRKMLAGAMDKPSQKLNLIDQIQRLGIAYHFEIEIYQQLEQIHKSYYELHDGDNDNDLHTIALLFRLLRQQGYAISCEIFNKFKDINGNFSESLIVDVQGLLSLFEACHMRFHGDDVLNDALAFAMTHLEAIDKGKASPNLKRQVRHALKQPIHKGIPRLEARHYISLYQEEPLHNEVLLSLTKLDFNLLQEQHQKELGNLTRWWKDLDVERKFPFARDRLVEMYLWMSGVYFEPEYEATRELLTKVFSIVTIIDDIYDVYGTLEELELFTEAIERWDAEVKDGLPEYMQACYKIVLDFYDEIGYEVTRKGRSDYLFYAKEAMKNQVRAYFTEAKWF…
194	Eucalyptus grandis	subfamily-a	EgranTPS007		MSLQILAIPSSSPAHETSRVAERRLANFHPSIWGDYFLKYASDSNSVSSPAIAEDRIEGLKGELRKMLIGAMDKPSQKLNLIDQIQRLGIAYHFEIEIYQQLEQIHKSYFELHDGDNDNDLHTIALLFRLLRQQGYAISCVRHALKQPIHKGIPRLEARRYISLYQEEPLHNEVLLSFTKLDFNLLQEQHQKELGNLTRWWKDLDVERKFPFARDRLVEMYLWMSGVYFELEYEATREILTKVFSIVTIIDDIYDVYGTLEELELFTEAIERWDVEAKDGLPEYMQACYKIVLDLYDEIGYEVTRKGRSDCLFYAKEAMKNQVRAYFTEAKWFHQNHIPTMEEYMPIALPTTAVELLLVMLLLGMGDTVTKDVFDWLLYSNPKMVNAVKVVCRLMDDIA…
195	Eucalyptus grandis	subfamily-a	EgranTPS008		DSSHVPERRSANFHPSIWRDYFLKYASDSNSMDDRIEKLKGEVRKMLIDAIDKPSQKLNLIDQIQHVGIADHFEIEINQQLEQIHESYFNFHSGDKDSDLHTTALLFRLLRQQGYTISCEIFNKFKDNNGNFNESLIADVQGLLSLFEACHTRFHGDDVLNDALAFTMTHLKSIDEGKASPNLKKQVSHALNQPIHKGIPRLEARQYIPLYQEKPSHNEVLLALAKLDFNLLQEQHQKELGNLTRWWKNLDIERKFPFARDRLVEMYLWMSIVYFESDYEAAREILTKVASMVSIIDDIYDVNGTLEELGLFTEAIERWDINAKEGLPEYMQACYKTVLDLYDEIGYEVTSKGQSYQLFYAKEAMKNLVRAYFAEAKWFHLNHVPTMEEYMPIALTSAA…
196	Eucalyptus grandis	subfamily-a	EgranTPS009		MSLPIMAISSSSPAQETSHVPERRSANFPPSTWRDHFLKYASDSNSDDRIEKLKGEVRKMLTDAIDKPSQKLNLIDQIQRVGIAYHFEIEINQQLEQIHDSYFNFHNSNKDSHLHTIALLFRLLRQQGYTISCEIFNKFKDSNGNFSESLIADVQGLLSLFEACHTRFHGDDILNDALAFTMTHLKSIDEGKASPNLKKQVSHALNQPIHKGIPRLEARHYIPLYQEEPSHNEVLLALAKLDFNLLQEQHQKELGNLTRWWKNLDVERKFPFARDRLVEMYLWMSIIYFESDYEAARKILTKVASMVSIIDDIYDVHGTLEELRLFTEAIERWDIKAKEGLPEYMQACYKTVLDLYDEIGYEVTRKGRSYRLFYAKEAMKNQVRAYFAEAKWFHQNYVP…
197	Eucalyptus grandis	subfamily-a	EgranTPS010		MSLPIMAISSSSPAQDSSHVPERRSANFHPSIWRDYFLKYASDSNSMDDRIEKLKGEVRKMLTDAMDKPSQKLNLIDQIQRVGIAYHFKIEINQQLEQIHESCFNFHNGDKDSHLHTTALLFRLLRQEGYTISCEIFNKFKDSNGNFNESLIADVQGLLSLFEACHTRFHGDDVLNDALAFTMTHLKSIDEGKASPNLKKQVSHALNQPIHKGIPRLEARQYIPLYQEKPSHNEVLLALAKLDFNLLQEQHQKELGNLTRWWKNLDIERKFPFARDRLVEMYLWMSIVYFESDYEAAREILTKVASMVSIIDDIYDVNGTLEELGLFTEAIERWDINAKEGLPEYMQACYKTVLDFYDEIGYEVTSKGQSYRLFYAKEAMKNLVRAYFAEAKWFHLNHV…
198	Eucalyptus grandis	subfamily-a	EgranTPS011		MSVQVPAIPSSSPSKGRSGGVERPLAEFHASVWGDHFIKYASPSYSTKFKFLGRVEEQVEELKGEVRKMVINAVDKPSQMLHLIDQIQRLGIDYHFEQEIDAQLERIHKSYSQLDHGDFKGDDLHMVALMFRLLRQQGFNISSEVFNNFKDNEGNFKKSLITDVRGLLSLYEACHLRCHGDAILEEALPFAITHLESIDERKVSTSLAKQVSHALKQPLCKGLPRFEARHYIIFYQEEPSHDEVLLTMAKLDFNLLQEQHQKELGAITRWWKNIDVARKFPFARDKIAEMFFWMVGVYFQPEFAVARNILTRVTALISILDDIYDAYGTLEELVPYTEAIEKWDVDAMDGLPEYMQAHYKEILNLYDEIGSDLATKGRSYRLTYAKEAMKKQAKWYFHE…
199	Eucalyptus grandis	subfamily-a	EgranTPS012		MSVQILTIPSSSPSKGRSGGVVRWPNFMRAYGAITSSNTLPPATQWLEEQVEELKGEVRKMVINAVDKPSQMLHLIDQIQRLGIDYHFEQEIDAQLERIHKSYSQLDHGDFKGDDLHMVALMFRLLRQQGFNISSEVFNNFKDNEGNFKKSLITDVRGLLSLYEACHLRCHGDAILEEALPFAITHLESIDERKVSTSLAKQVSHALKQPLRKGLPRLEARHYIIFYQEEPSHDEVLLTMAKLDFNLLQEQHQKELGVITRWWKNIDVARKFPFARDRIAEMFFWMVGVYFQPEFAMARNILTRVTALISILDDIYDAYGTLEELVPYTEAIEKWDADAMDGLPEYMQAHYKEILNLYDEIGNDLATKGRSYRLTYAKEAMKKQAKWYFHKAKWFHTGY…
200	Eucalyptus grandis	subfamily-a	EgranTPS013		MSFQVSANPSSSPSKGRSGGIERPLAEYHESVWGDHFIKYASPSYSTKFKFLGRVEEQVEELKGEVRKMVTNAMYKPSQMLHLIDQIQRLGIDYHFEREIDEQLEGIHKSYSQLDHGDFKGDDLHMVALMFRLLRQQGFNISSEVFNNFKDNEGNFKKSLITDVRGLLSLYEACHLRCHGDAILEEALPFAITHLESIDEMKVSTSLAKQVSHALKHPLRKGLPRLEAMHYIILYQEKPSHDEVLLTLAKLDFNLLQEQHQKELGGITRWWKNIDVARKFPFARDRIAELFFWMVGAYFQPEFAMARNILTRVTGLISILDDIYDAYGTLEELVPYTEAIEKWDVDAMDGLPEYMQAHYKELLNLYDEIGNDLATKGRSYRLAYAKEAMKKQAKGYFHE…
201	Eucalyptus grandis	subfamily-a	EgranTPS014		MSFQVSANPSSSPSKGRSGGVERPLAEYHESVWGDHFIKYASPSYSTEEQVEELKGEVRKMVTNAVDKPSQMLHLIDQIQRLGIDYHFEREIDEQLEGIQKSYSQLDHGDFKGDDLHMVALMFQLMRQQGFNISSEVFNNFKDNEGNFKKSLITDVPGLLSLYEACHLRCHGDAILEEALPFAITHLESIDEMKVSTSLAKQVSHALKHPLRKGLPRLEAMHYIILYQEKPSHDEVLLTLAKLDFNLLQEQHQKELGGITRWWKNIDVARKFPLARDRIAELFFWMVGAYFQPEFAMARNILTRVTGLISILDDIYDAYGTLEELGPYTEAIEKWDVDAMDGLPYMQAHYKELLNLYDEIGNDLATKGRSYRLAYAKEAMKKQAKGYFHEAKWFHSGYT…
202	Eucalyptus grandis	subfamily-a	EgranTPS015		MSVQVSAIPSSSPSKGRSGGVERRLAEYHESVWGDHFIKYASPSYSTEEQVEELKGEVRKMVTNAMDKPSQMLHLIDQIQRLGIDYHFEREIDEQLERIHKSYSQLDHGDFKGDDLHMVALMFLLRQQGFNISSEVFNNFKDNEGNFKKSLIIDVRGLLSLYEACHLRCHGDAILEEALPFAITHLESIDERKVSTSLAKQVSHTLKQPLRKGLPRLEARHYIILYQEKPSHDEVLLTLAKLDFNLLQEQHQKELGGITRWWKNIDVARKFPFARDRIVELFFWMVGAYFQPEFAMARNILTRVTGLISILDDIYDAYGTLEELVTYTEAIEKWNVDAMDGLPEYMHEIGNDLATKGRSYRLAYAKEAVSIVGTFYMHPMKKQAKGYFHEAKWFHSSYT…
203	Eucalyptus grandis	subfamily-a	EgranTPS016		MSVPVSAIPSSSPNKESSRVVERRRADYHPSIWGDYFLVYASPTNSMEFKYVGRVEEQIEGLKGEVRKMLTNVVNKPSQVLQLIDQIQRLGIFYHFKREIDEQLEQIHKSYSQLVHGDFKGDDLHMIALIFRLLRQQGYNVSSVVFNKFKNSERNFRESLITDVRGLLSLYEACHLRCHGDSILEEALPFAITHLESINESKVSTSLAKQVKHALRQPLRKGLPRLEARYYVPLYQEEPSHDQVLLALAKLDFNLLQEQHQKELGNITRWWKDIDVATKFPFARDRIVELFFWISGAYFEPEFAVARDILTKVTALTSILDDMYDVYGTLEELVILTEAIEKWDVDAMDGLPDYMQAWYKVLLDVYDAVGNEVATKERSYRLTYVKEAMKKQARVYFHE…
204	Eucalyptus grandis	subfamily-a	EgranTPS017		MAAPVSAIPSSSPNKGSSRVVERRWADYHPSIWGDYFLAYASPTNSVELKYVGRVEEQIEGLKGEVRKMLTDVVNKPSQVLHLIDQIQRLGIFYHFKREIDEQLEQIHKSYSRLVYRDFKGDHLHMIALIFRLLRQQGYNVSSEVFNKFKDGEGNFRESLITDVQGLLSLYEACHLRCHGDSILEEALLFAITHLESLNESKVSTSLAKQVKHALRQPLHKGLPRLEARRYVPLYQEEPSHDQVLLALAKLDFNLLQEQHQKELGNITRWWKDIDVARKFPFARDRIVELFFWISGAYFEPKFAVARDILTKVIALTSILDDMYDVYGTLEELVILTEAIEKWDVDAMDGLPEYMQAWYKVLLDVYDAVGNEVATKERSYRLTYAKEAMKKQARVYFHE…
205	Eucalyptus grandis	subfamily-a	EgranTPS018		MSVPVSAIPSSSPNKESSRVVERRRADYHPSIWGDYFLVYASPTNSMEFKYVGRVEEQIEGLKGEVRKMLTDAVNKPSQVLHLIDQIERLGIFYHFKREIDEQLEQIHKSYSQLVHGDFKGDDLHMIALIFRLLRQQGYNVSSVVFNKFKNSEGNFRESLITDVRGLLSLYEACHLRCHGDSILEEALPFAITHLESINESKVSTSLAKQVKRALRQPLRKGLPRLEARYYVPFYQEEPSHDQVLLALAKLDFNLLQEQHQKELGNITRWWKDIDVATKFPFARDRIVELFFWISGAYFEPEFAVARDILTKVIALTSILDDMYDVYGTLEELVILTEAIEKWDVDAMDRLPKYMQAWYKVLLNVYDAIGNEVATKGRSYRFTYAKEAMKKQARVFFHE…
206	Eucalyptus grandis	subfamily-a	EgranTPS019		MHQRSIQKKGDMSVPVSAIPSSSPNKGSSRVVERRSADYHPSIWGDYFLVYASPTNSMELKYVGRAEEQIEGLKGEVRKMLTDAVNKPSQVLPLIDQIERLGIFYHFKREIDEQLEQIHKSYSQLVHGDFKGDDLHMIALIFRLLRQRGYNVSSVVFNKFKNSEGNFRESLITDVRGLLSLYEACHLRCHGDSILEEALPFAITHLESINESKVSTSLAKQVKRALRQPLHKGLPRLEARYYVPLYQEEPSHDQVLLALAKLDFNLLQEQHQKELGNITRWWKDIDVATKFPFARDRIVELFFWISGAYFEPEFAVARDIFTKVIALTSILDDMYDIYGTLEELVIFTEAIEKWDVDAMDGLPEYMQAWYKVLLNVYDAIGNEVATKGRSYRLTYAKEA…
207	Eucalyptus grandis	subfamily-a	EgranTPS020		MLSINNTLQLLIFCNADEGQIEELKREVNKMLTDVVDKPLQKLHLIDQIQRLGIEYHFECEVDEHLEQIHKSYSRLDHEDFKVDDLHTVALIFRLLRQHGYNISSEVFDKFKDSKGNFRESLISDVQGLLSLYEACHLRCHGDSILDEALPFSTTHLESINESKVSTSLAKQVSHALKQPLRKGLPRLEASHYIPLYQEEPSHDEVLLTLAKLDFNLLQEQHQKELGKITRWWKNLDVPRKFPFARDRIVELFFWTTGIYFEPEFATAREILTKVISLTSIMDDIYDVYGTLEELALLNEAIQKWDFDAMDGLPEYMQAYFKEFLQLYEYIGNQLAAKGKSYRLIYAKEVMKKLVGAYFQEAKWFHTNYIPTLEEYMPLQLITTGYGMLSTTSLIGMGD…
208	Eucalyptus grandis	subfamily-a	EgranTPS021		MSLPISTIPSSLATQDKSHVVERHSANFHPSIWGDYFLKYASCSCSMENGHDQHAEQEIQKLDDEVKRMLCADADKPSLKLDMIDQIQRLGIAHHFASDIDHVLKQLSETCFACNNGDRDIDDLYTAALLFRLLRQQGYRVSSDIFNKFKDPSGKFSEKHASDVRGLLSLYEASHLSVHGEDVLDQALSFSLTHLESVKEQLSPPLATQVRHALKQTIRKGVPRLEARQYISMYEAEPLHNEVLLSLAKLDFNRLQKQHQKELFDITRWWMGLDFKRKLPFARDRLVEGYFWIVGVHFEPELAVARRMMTKVIAVTSVLDDIYDVYGTYEELELFTQAIQRWDIDCIHELPEYMQVFYKALINIYVEIEEILACTGKSYCLCYAVEAMKRQARSYFAEA…
209	Eucalyptus grandis	subfamily-a	EgranTPS022		PDLQVSTIPRSSPNIGTNHVIERRSAGYHPSIWGDYFLKYAFPSNSVRLLRQQGYNVSSEIFNKFKDSEGNFQESLVTDARGLLSLYEACHLRCHGDSILDEALPFATTHLESIDESKVSTSLAKQVSHALEQPLRKGLPRLEARRYIPLYQEEPSHDEVLLALAKLDFDLLQEQHQKELGEITRWWKEIDVPRKFPFARDRIVELFFWISGIYFEPEFAMARNILTRVISLTSILDDIYDVYGTLEELALLTEAIQKWDVDAMDGLPVYMQAYYKELLHLYEYIGNELATKERSYRLVYAKEVMKKLARAYFQEAKWFHTNYIPTLEEYMSLQLITTGYGMLATTSLVGMGDVVTKHALEWSVSDCKIVKAAQTISRLMDDIASHQFEQKRGHVVSAM…
210	Eucalyptus grandis	subfamily-a	EgranTPS023		MSLQISRVPSSSPAEKTSQVPEGRSEIFHLTIWGDYFLKYASDSNLTVAFKLLRLLRQQGYNVSCEIFNRFKDSEGNFNKSSIADVQGMLSLFEACHLSYHGDDILNDALAFTISHLESIEKKKVSPNLVKQVSHALHQPIQKGLPRLEARRYIQFYQEEPLHNEVLLSLAKLDFNSLQEQHQKELGNLTRWWKDINIEEFPFARDRLGELYVWMLGIYFEPEYEIARGIVTKMMVILSILDDIYDVYGTLEELELFTEAIERWDVDAKEGLPKCMQVFYKTLLDFYDEISNELARKGRSYRLFYAKEVMKIQVRAYLAEAKWFHHSHVPTMEEYMPIALISIGTQLTFVTAFLGMGDIVTKDAFDWLLSSDPRIVKASQVIGRLMNDIAGHFEQERGH…
211	Eucalyptus grandis	subfamily-a	EgranTPS024		VLFRRSPARTCRLVTGACAAPAGHSQRFGRVAPTRSGLWPRVWARVASSGDARHVAGLEGQIEELKGEVNKMLTDVVDKPLQKLHLINQIQRLGIEYHFEREVDEQLEQIHKSYSRLDHEDFKVDDLHTIALIFRLLRQHGYYISSEVFYKFKDSEGNFRESLISDVCGLLSLYEACHLRCHGDSILDEALPFATTHLESINESKVSTSLVKQVSHALKQPLRMGLPRLEASRYIPLYQEEPSHDEVLLTLAKLNFNLLQEQHQKELGKITMWWKNIDVPRNFPFTRDRIVELLFTTGVYFEPEFVMAREILTKVISLTSIMDDIYDVYGTLEELALLNEAIQKWDVDAMDGLPENIQAYFKEFLQLYKYIGNQLAAKGRSYRLIYAKEVMKKLVRAYY…
212	Eucalyptus grandis	subfamily-a	EgranTPS025		MTCQGLHFVDLLRFPSVPPHLLYGNNRPHINTCSLEGQIEELKGEVKKMLIDAVDKPLPKLHLIDQIQRLGIEYHFEREVDEQLEQVHKSYSRLDHEDFKVDDLHTVALIFRLLRQHGYNISLEVFDKFKDSKGNFRESLISDVQGLLSLYEACHLRCHGDSILDEALPFATTHLESINESKVSTSLAKQVSHALKQPLRKGLPRLEASCYIPLYQEEHSHDEVLLTLAKLDFNLLQEQHQKELGKITRWWKNIDVPRKFPFARDRIVELFFWTTGIYFEPEFAMAREILTKVISLTSIMDDIYDVYGTLEELALLNEAIQKWDFDAMDGLPKYMQAYFKEFLQLYEYIGNQLAAKGKSHRLIYAKEVMKKLVGAYFQEAKWFHTNYIPTLEEYMPLQL…
213	Eucalyptus grandis	subfamily-a	EgranTPS026		MSQVSATPCAPSNKGTGHVIERRSAGYHPSVWGDYFLKYDSPSNSVKFKFLGRVEGQIEELKGEVKKMLTDIMDKPLQKLHLIDQIQRLGIEYHFEREIDEQLEQIHKSYSRLDHEDFKVDDLHIVALIFRLLRQHGYNISSEVFDKFKDSGGNFRESLISNVLGLLSLYEACHLRCHGDSILDEALLFATTHLESINESKVSTNLAKQVSHALKQPLRKGLPRLEARHYIPLYQEEPSHDEVLLTLAKLDFNLLQEQHQKELGKITRWWKNIDVPRKFLFARDRLVELFFWTTGVYFEPEFAMARDILTKVISLTSIIDDVYDVYGTLEELALFNEAVQKWDVDAMDGLPEYMQALFKEFIQLYEYIGNELATKGRSYYLVYAKEVMKKLVSAYFQEA…
214	Eucalyptus grandis	subfamily-a	EgranTPS027		MSQVSATPCAPPNKGTGHVIERRSAGYHPSVWGDCFLKYDSPSNSVEGQIEKLKGEVKKMLTDIMDKPLKKLHLIDQIQRLGIEYHFEREIDEQLEQIHKSYSRLDHEDFKVDDLHIVALIFRLLRQHGYNISSEVFDKFKDSKGNFRESLISDVRGLLSLYEACHLRCHGDSILDEALPFATTHLESINESKVSANLAKQVSHALKQPLRKGLPRLEASCYIPLYQEEPSHDEVLLSLAKLDFNLLQEQHQKELAKITRWWKNIDVPRKFSFARDRIVELFFWTTGIYFEPEFAMAREILTKVISLTSIMDDIYDVYGTLEELALLNEAIQKWDFDAMDGLPEYMQAYFKEFLQLYEYIGNQLAAKGRSYRLIYAKEVMKKLVGAYFQEAKWFHTNYI…
215	Eucalyptus grandis	subfamily-a	EgranTPS028		LDSQVSAILRSSPNKGTNHVIERRSAGYHPSIWGITSLNMLSTPEEQIKKLKGKVRKMLAGVMDKPSQMLHLIDQIQRLGIDYHFEHEVDEQLEQINKSYSQLHLEDFKVDDLHMAALIFQLLQQQGYNVSSEIFNKFKDSEGNFRESLVTDARGLLSLYEACQLRCRGDSILDEALPFATTHLESIDERKMSTSLLKQVSHALEQPLRKGLPRLEARHYISLYQVELSHDEVLFTLAKLDFNLLQEQHQKELGKITRWWKEIDVPRKFPFARDRIVELFFISGLYFELEFVMAKNILTKVISLTSILNDIYDVYGTLEELALLTEAIKWDVDAMDGLPVYMQAYYKELLQLYEYIGNELATKERSYRLVYAKEVMKKLARAYFQEAKWFHTNYVPTLE…
216	Eucalyptus grandis	subfamily-a	EgranTPS029		MLKFIYKINRTCRFQQFHVLSPNKGTYHVIERRSAGYHPSIWGDFFLKYAFPSSLEEQIEELKGKVRKMLAGAVDKPSQMLHLIDQIQHLGIDYHFEHEVVEQLEQIHKSYSQLHLEDFKVDDLHMVALIFQLLQQQGYNVSSEIFNKFKDSEGNFRESLVTNARGLLSLYEACHLRCHSDSILDEALPFATTHLESIDESKVSTSLAKQVSHALEQPLRKGLSRLEARHYIPLYQEEPSHDEVLLALAKLDFNLLQEQHQKELGEITRWWKEIDVPRKFPFARGRIVELFFWILGIYFEPEFAMARNILTKVISLTSILDDIYDVYGTLEELALLTEAIQKWDVDAMDGLPVYMQAYYKELLQLYEYIGNERSHLLVYAKEVMKKLVKAYFHEAKWFH…
217	Eucalyptus grandis	subfamily-a	EgranTPS030		MSLLVKTITLSFCFLPIVELHIMEWRHCVTVWSWCGFGPLTSMFPFFSEERIERLKGEVRKMLTSAMDKPSQKLNLIDQIQHFGLAYHFEFEIVEQLEQIHRSYFEFHCGDNDDNLHTIALLFRLLRQQGYNVSCKIFNRFKDSEGNFSKSVIANVQGLLSLFEACHLSYCSDDILNDALTFTITAKLDFNSLQGQHRKELGNLTRWWKDIDIEREFPFARDRLVELYTWMLGVHFEPEYEIARGFMTKMNVFLTIIDDIYDVYGTLEELELFTAIERWDVDAKEGLPECMQVIYKILLDFYDEIGYELIRKGRSHHLFYAKEAMKIQVRAYLAEAKWFHHSHVPMMEEYMPIALTTIGIQMALVASFLGMGDTVTKDVFDWLLSSDTKIVKALRVIGR…
218	Eucalyptus grandis	subfamily-a	EgranTPS031		MSVRISRVPSSYPAEKTSLVPEGRSAIFHPTIWADYFLKHASNSNPTEEHIERLKEVRKMLMGAMDKPSQKLNLIDQIQRLGFAYHFEHEINERLEQIYRSYFEFHYGDNDDNLHTVAILFLLQQQGYNVSCIFNRFKDSEGNFNKSSIADVQGMLSLFEACHLSYHGDDILNDALAFIISHLESIEKKKVSPNLVKQVSHALHQPIQKGLLRLEARCYIQFYQEEPSHNEVLLSLAKLDFNSLQEQHQKELGNLTRWWKDIDIEREFPFARDRLGELYVWMLGIYFEPVYKIARGIVTKMMVILSILDDIYDVYGTLEELELFTEAIERWDVDAKEGLPKCMQVFYKTLLDFYDEIGNELARKGRSYCLFYAKEVMKIQVRAYLAEAKWFHHSHVPTM…
219	Eucalyptus grandis	subfamily-a	EgranTPS032		MSLPISGVPFPSPAEETSPVAERRSAIFHPTIWTDYFLKYASDSTSTSSEGIVEEQIKRLKGEVRKMLTGAMDKPSQKLNLIDRIQRLGLADHFEHEIDEQLEQIHRSYFAFHCEDNNNNLHTIALLFRLLRQQGYNISCEIFNRFKDNEGNFSKSIIADVQGLLSLYEACHLSYHGEDILNDALTFTITHLESIDKRKSEPNLEKQVSHALHQPIQKGLPRLEARRYIQFYQEEPSHNEVLLSLAKLDFNSLQEQHRKELGNLARWWKDIDIEREFPFARDRLGELYIWNLGVHFEPEYEISRGILTKMMAILTILDDIYDVYGTIEELELFTEAIERWDLDAKEGLPECMQVIYKILLNFYDEIGYELTRKGRSYCLFYAKEAMKIQVRAYLAEAKW…
220	Eucalyptus grandis	subfamily-a	EgranTPS033		MSLQISAIPSRPSAKAASPVAERRSASYHPSIWGDYFLRYASDSCSTVATLLIGLNQPCCFCNIRALAFRVNSDSEEQIEELKEEVRKMVAAIVPTSQKLELIDQIQRLGIAYHFQGVIEEQLEQIHESYFELNDGDHDHNDLHMVALLFRLLRQRGYGISCEMFEKFKDSDGNFRESLTADILGILSLYEACHLRVHGEDVLDGALSFTVTHLESIDKNQVSPTLAKQVSQALKQPIYKGLPRLEAMQYIPIYQEEPSHNEVLLSLAKLDFNLMQEQHQKELGHIARWWKELDVARNFPFARDRVVECYFWILGVYFEPEFVLARKFMTKVIAMTSIIDDIYDVYGTLEELELFTGAMERWSIDAIDGLPKYMQVCYKALLDVYDDIEKAIAENGTSY…
221	Eucalyptus grandis	subfamily-a	EgranTPS034		MSPQISAMPSPSPALETSHVAERRSGNFHPSIWGDYFLKYASDSGERIERLKGEVKKMLTSAMDKLSQKLNLIDQIQRLGLAYHFEIEIDKELEQIHRSYFEYHRGDNDEDLHTTALLFRLLRQQGYDVSCEIFNKFKDNEGHFSKSLIADVRGLLSLFEACHVGFHSDDILNDALAFTVTHLESIDKEKVSRNLEKEVSHALSQPIHKGLSRLEARHYIQLYQEEPLHNEVLLSLARLDFNLLQKQHQKELGNITRWWKDLDGERKFPFARDRLVELYFWMSGVYFEPKYEATREILTKMIVIVSIFDDMYDMYATLEEVEVFTEAIERWDVNAKDGLPKYMQVCYETLLDLYDEFGDKFTRKGQSYSLFYAKEVMKNHLKAYFAEAKWFHQNHMPTM…
222	Eucalyptus grandis	subfamily-a	EgranTPS035		PNLQVSAIPHSSPNKGTDHVIERRSAGYHPSIWGDYFLKYAFPSNSVVSNSSVIFYFCFLAIAFCRLTSISEEQIEELKGEVRKMLAGIVDKPSQMLHLIDQIQRLGIDYHFEHEVDEQLEQIHKNYSQLHLEDFKVDDLHTVALIFRLLRQQGYNVSSEIFNKFKDSEGNLWESLVTDARGLLSLYEACHLRCHGDSILDEALPFATTHLESIDESKVSTSLAKQVSHALEQPLRKGLPRLEARRYIPLYQEEPSHDEVLLTLAKLDFNLLQEQHQKELGEITRWWKEIDVPRKFPFARDRIVELFFWTSGIYFKPEFAMARNILTKVISLTSILDDIYDVYGTLEELALLTEAIQKWDVDAMDGLPMYMQAYYKELLQLYEYIGNELATKERSYRLV…
223	Eucalyptus grandis	subfamily-a	EgranTPS036		MSLPVSTIPSPSPAQETSQVAERRSGNFHPSIWGDYFLKYASDSNSMSSQGVAKERIEKLKGEARKMLTSAMDKPSQKLNLIDQIQRLGLAYHFEIEIDEQLEQIHRSYFEFHCGDNDSNLHTTALLFRLLRQHGYNIPCEIFNKFKDNEGNFSKSLIADVQGLLSLFEACYLGFHGDVILNDALAFTITLLESIDKGKVTGNLEKQVTHALNQPIHKGLPRVEARHYIQLYQEEPSHNEVLLSLAKLDFNLLQEQHQKELGNITRWWKDLDGERKFPFARNRLVELYFWMSGVYFEPEYEATREILTKVMVIVSIFDDVYDIYATLEELELFTKAIERWAVDAKDGLPEYMQVCYKTLLDLYDEIGYEVTRKGQSYCLFYAKEVMKNHMRTYLAQAKW…
224	Eucalyptus grandis	subfamily-a	EgranTPS037		MSLPVSTIPSPSPAHETSQVAERRSGNFHPSIWGITFSNMLLTPTQCSQGVAKERIEKLKGEVRKMLTSAMDKPSQKLNLIDQIQRLGLAYHFEIEIDEQLEQIHRSYFEFHCGDNDNNLHTTALLFRLFIFSHAPFRCIEIFNKFKDNEENFSKSLIANVQGLLSLFEACHLGFHGDVILNDALAFTITLLESIDKGKVTGNLEKQVTHALNQPIHKGLPRVEARHYIQLYQEEPSHNEVLLSLAKLDFNLLQEQHQKELGNITRWWKDLDGERKFPFARNRLVELYFWMSGVYFEPEYEATREILTKVMVIVSIFDDVYDIYATLEELELFTKAIERWAVDAKDGLPEYMQVCYETLLDLYDEIGYEVTRKDNHTPLLCKRVMKNHMRTYLAQAKWF…
225	Eucalyptus grandis	subfamily-a	EgranTPS038		MSLETSANRPLPAKENSQMVERRSVDYHPSLWEDYLAKYSSPSNSMDDGHDQQAEQEIQKLKDEVKRMLCAHADKPSLKLDMIDQIQRLGIAYHFASEIDNVLKKLSQTYFVSNNGNYDNDDLYTVALLFRLLRQQGCRISCDIFNKFKDTSGKFTEKHASDVRGLLSLYEASHLSVHGEDVLDQALSFSLKHLESIDKEQLSPPLAAQVQHALKQTIRRGVPRLEARRYISMYEAEPLHNKVLLSLAKLDFNHLQKQHQEELFDLARWWMGLDFKSKLPFARDRLVEGYFWILGVHFEPELAPVRRMMTKVIAMTSVLDDIYDVYGTYEELELFTRAVQRWDIDCINELPEYMQVFYKALIDVYVEIGEKLACTGRSYGLDYAKEAMKRQARSYFAEA…
226	Eucalyptus grandis	subfamily-a	EgranTPS039		DIFNKFKDTSGKFGEKHASDIRGLLSLYEASHLSVHGEDVLDQALSFSLKHLESIDKEQLSPPLAAQVQHALKQTIHRGVPRLEARQYISMYEAEPLHNKVLLSLAKLDFNHLQKQHQKELFDLARWWMSLDFKNKLPFARDRLVEGYFWILGVHFEPELALVRRMMTKVIAMTSVLDDIYDVYGTYEELELFTRAVQRWDFDCINELPEYMQVFYKALIDVYVEIGEKLASAGRSYGLDYAKEAMKRQDRSYFAEAKWLHRQHKPTMDEYMSVALVSSGYHLLAITSFVGMQDIVTKDDLDWLFNDPKILKASTVICRLMDDLATHKFEQGREHADSAVQCYMKQYNVTEQEAENDLRKQVDDAWKDLNEECLCPTAVAKPLLMGILNLTRVMDV
227	Eucalyptus grandis	subfamily-a	EgranTPS040		MSLETSANRPLPAKGNSQMVERRSVDYHPSLWEDYLAKYSSPSNSMDDGHDQQAEQEIQKLKDEVKWMLCAHADKPSLKRDMIDQIQRLGIAYHFASEIDNVLIKLSETYFVSNNGDHDNDDLYTVALLFRLLRQQGYRISCDIFNKFKDTSGKFGEKHASDIRGLLSLYEASHLSVHGEDVLDQALSFSLKHLESIDKEQLSPPLAAQVQHALKQTIHRGVPRLEARQYISIYEAEPLHNKVLLSLAKLDFNHLQKQHQKELFDLARWWMGLDFKNKLPFARDRLVEGYFWILGVHFEPELALVRRMMTKVIAMTSVLDDIYDVYGTYEELELFTRAVQRWDIDCINELPEYMQVFYKALIDVYVEIGEKLASAGRSYGLDYAKEAMKRQDRSYFAEA…
228	Eucalyptus grandis	subfamily-a	EgranTPS041		MSQVSATPCAPPNKGTGHVIERRSAGYHPSVWGDYFLKYDSPSNSVVRNPSVIFFFCFLAIARLLRQHGYNISSEVFDKFKDSKGNFRESLTSDVRGLLSLYEACHLRCHGDSILDEALPFATTHLESSNKSKVSTSLAKQVSHALKQPLRKGLPRLEASRYIPLYQEEPSHDEVLLTLAKLDFNLLQEQHQKELGKITRWWKNIDVPRKFPFARDRIVELFFWTTGIYFEPEFAMAREILTKVISLTSIMDDIYDVYGTVEELALLNEVIQKWDVDAMDGLPEYMQTYFKEFLQLYEYIGNQLAAKGRSYRLIYAKEVMKKLVRAYFQEAKWFHTNYIPTLEEYMPLQLITTGYGMLATTSLVGMGDVVTEHVLKWSVSDCKSVKATQTICRLMDDVS…
229	Eucalyptus grandis	subfamily-a	EgranTPS042		MSARFSVIPSSSLPQETGCVEGRRSANFHPSIWGDYFLKYASDSNSLHSHVIAEERIERLKGEVGKMLTSAMYKPAEKLNLIDQIQRLGIAYHFELEIDKELEQIRRGYFEYQCDDNDNDLDTVALLFRLLRQRGYHVSCEIFNKFKDGDGNFGKSLIADVQGLLSLFEACHLRYHGDDNLEDALAFTTTHLESVDKRKASLHLGKKVSHALNQPIHKGMSRLEARRYIPLYQEEPSHNEVLLSLAKLDFNLVQEQHRKELGNLTRWWKGLDVQRKFPFARDRLVEMYVWWLGEYYEPEHEVAREILTKLSSVISIIDDIYDVYGTWEELELFTEAIERWDVDAKDGLPEYMQECYKIVLDLYDEIGYEFSRKGHSYRLFYAKEVMKNQARAYLVEAKC…
230	Eucalyptus grandis	subfamily-a	EgranTPS043		MPSPSPALETSHVAERRSGNFHPSIWGDYFLKYASDSSSKSSQDIAGERIERLKGEVKKMLTSAMDKLLQKLNLIDQIQRLGLAYHFEIEIDKELEQIHRSYFEFHCGDNDDDLHMTALLFRLLRQQGYDVSCEIFNKFKDNEGHFSKSLIADVRGLLSLFEACHVGFHGDDILNDALAFTVTHLESIDKGKVSRNLEKEVSHALSQPIHKGLSRLEARHYIQLYQEEPLHNEVLLSLARLDFNLLQKQHQKELGNITRWWRDLDGERKFPFARDRLVELYFWMSGVYFEPKYEATREILTKMIVIVSIFDDMYDVYATLEEIEVFTEAIERWDVDAKDGLPKYMQVCYETLLDLYDEFGNKFTRKGQSYCLFYAKEVMKNHLKAYFAEAKWFHQNHMP…
231	Eucalyptus grandis	subfamily-a	EgranTPS044		MSVPVSAIPSPSPNKESSRVVERSRADYHPSIWGDYFLVYASPTNSMEFKYVGRVEEQIEGLKGEVRKMLTDAVNKPSQVLHLIDQIERLGIFYHFKREIDEQLEQIHKSYSQLVHGDFKGDDLHMIALIFRLLRQQAYNVSSVVFNKFKNSEGNFRESLITDVRGLLSLYEACHLRCHGDSILEEALPFAITHLESINESKVSTSLAKQVKRALRQPLRKGLPRLEARYYVPFYQEEPSHDQVLLALAKLDFNLLQEQHQKELSNITRWWKDIDVATKFPFARDRIVELFFWISGAYFEPEFAVARDILTKVIALTSILDDMYDVYGTLEELVILTEAIEKWDVDAMDGLPEYMQAWYKVLLDVYDAVGNEVATKERSYHLTYAKEAMKKQARVYFHE…
232	Eucalyptus grandis	subfamily-a	EgranTPS045		MSLPISRVPSSSPAEKTSLVPEGGSAIFHPTIWADYFLKHASNSNSTRLLRQQGYNVPCEIFNRFKDSEGNFNKSSIADVQGMLSLFEACHLSYHGDDILNDALAFTISHLESIEKKKVSPNLVKQVSHALHQPIQKGLPRLEARRYIQFYQEEPSHNEVLLSLAKLDFNSLQEQHQKELGNLTRWWKDIDIEREFPFARDRLGELYVWMLGIYFEPVYEIARGIVTKMMVILSILDDIYDVYGTLEELELFTEAIERWDVDAKEGLPKCMQVFYKTLLDFYDEIGNELARKGRSYRLFYAKEVMKIQVRAYLAEAKWFHHSHVPTMEEYMPIALISIGSQLTFVTAFLGMGDIVTKDAFDWLLSSDPRIVKASQVIGRLMNDIAGHGVWFHVASSVEC…
233	Eucalyptus grandis	subfamily-a	EgranTPS046		MSLQISAIRSSSQAQEKSGVVERQWANFHPSIWGDYFLKHASHSYSMEQEIQKLKDEVKRMLYADADKLSLKLDMIDQIQRLGIAHHFTTDIDHVLKQLNETCFVCNNGDRDIDDLYTAALLFRLLRQQGYRVSFDIFNKFKDPSGKFSEKHGSDVRGLLSLYEASHLSVHGEDVLDQALSFSLTHLKSIKEQLSPPLATQVGHALKQTIHRGVPRLEARWYISMYEAEPSHNEVLLSLAKLDFNRLQKQHQKELFDLARWWIGLDFKRKLPFARDRLMEGYFWIMGVHFKPELVVARRMMTKVIAVTSVLDDIYDVHGTYEELELFTQAIQRWDIDCIHELPEYMQEFYRALIDIYVEIEEILACTGKSYCLYYAVEAMKRQTRYYFAEAKWLHQQHK…
234	Eucalyptus grandis	subfamily-a	EgranTPS047		MSQVSATPCAPPNKGTGHVIERRSAGYHPSVWGDYFLIYDSPSNSVEELKREVNKMLTDVVDKPLQKLHLIDQIQRLGIEYHFECEVDEQLEQIHKSYSRLDHEDFKVDDLHTVALIFRLASRYIPLYQEEPSHDEVLLTLAKLNFNLLQEQHQKELGKITRWWKNIDIPIKFPFARDRIVELFFTTGVYFEPEFAMAREILTKVISLTSIMDDIYDVYGTLEELALLNEAIQKWDVDAMDGLPEHMQAYFKEFLQLYEYIGNQLAAKGRSYRLSTQKKLMKKLVRAYYEAKWFHTNYIPTLEEYMSLQLITTGYGLLATTSLVGMDDVVTEHVLKWSVGDYKIMKAAQTICRLMDDVSSHEFEQKRGHVVSTVELLMKYHGISEQEAREELLKRVIDA…
235	Eucalyptus grandis	subfamily-a	EgranTPS048		MSLPLSGVPSSSPAKRTSPNAERRSAIFHPTIWTDYFLKYASDSNSMEERIKRLKGEVRKMLTSAMNKPSQKLNLIDQIQQLGLAYHFEFEIAEQLEQIHRSYFEFHCGDNDDNLHTIALLFRLLRQQGYNVSCEIFNRFKDSEGNFSKSVIANVQGLLSLFEACHLSYRSDDILNDALTFTITHLESIDKRKVSPNLEKQVSHALNHPIRKGLPRLEVRRYIQFYQEEPSHNEVLLSLAKLDFNSLQGQHRKELGNLTRWWKDIDIEREFPFARDRLVELYTWMLGVHFEPEYEIARGFMTKMNVFLTIIDDIYDVYGTLEELELFTKAIERWDVDAKEGLLECMQVIYKMLLDFYDEIGYELTRKGRSHHLFYAKEAMKIQVRAYLAEAKWFHHSHV…
236	Eucalyptus grandis	subfamily-a	EgranTPS049		MSQVSATPCAPPNKGTGHVIERRSAGYHPSVWGDYFLKYDSPSNSVKFKFLGRVEGQIEELKGEVKKMLIDVVDKPLPKLHLIDQIQRLGIEYHFEREVDEQLEQIHKSYSRLDHEDFKVDDLHMVALIFRLLRQHGYNISSEIFDKFKDSKGNFRESLISDVRGLLSLYEACHLRCHGDSILDEALPFATTHLESINESKVSTSLAKQVSHALKQPLRKGLPRLEASRYIPLYQEEPSHDEVLLTLAKLDFNLLQEQHQKELGKITRWWKNIDVPRKFPFARDRIVELFFWTTGIYFEPEFAMAREILTKVISLASIMDDIYDVYGTLEELALLNEAIQKWDFDAMDGLPEYMQAYFKEFLQLYEYIGNQLAAKGRSYRLIYAKEVMKKLVGAYFQEA…
237	Eucalyptus grandis	subfamily-a	EgranTPS050		ISLTAEQHQKELGAITRWWKNIDVARKFPFARDRIAEMFFWMVGVYFQPEFAVARNILTRVTALISILDDIYDAYGTLEELVPYTEAIEKWDVDAMDGLPEYMQAHYKEILNLYDEIGNDLATKGRSYRLTYAKEAMKKQAKWYFHEAKWFHTGYTPTLEEYIPLALLTTGYEALSITSLVGMGDVVTRDAFEWLLVDCKILRASQIICRFMDDISSHKFEQKRGHVASSVELFMKENHASEQEAEEELQKRVVDAWKDINEEFLRPTTAPMPVLTAILNLSRVMDVLYSNGGDHYTHSKTELKEHITSLFVSPLPI
238	Eucalyptus grandis	subfamily-a	EgranTPS051		MIIWTIPVLFYHKKSRQLVTVYDYLDYPVLFYHKKSRTCPRNSSPFRTNFKFPLLFQEIQKLDDEVKRMLCADADKPSLKLDMIDQIQRLGIAHRFASDIDHVLKQLSETCFVCNNGDRDIDDLYTAALLFRLLRQQGYRVSSEIFNKFKDPSGKFSEKHASDVRGLLSLYEASHLSVHGEDVLDQALSFSLTHLKSVKEQLSPPLATQVHHALKQTIRKGVPRLEARRYISMYEAEPLHNEVLLSLAKLDFNRLQKQHQKELFDITRWWMGLDFKRKLPFARDRLVEGYFWILGVHFEPELAVARRMMTKVIAVTSVLDDIYDVYGTYEELELFTQAIQRWDIDCIHELPEYMQVFYKALINIYVEIEEILACTGKSYCLCYAVEAMKRQARYYFAEA…
239	Eucalyptus grandis	subfamily-a	EgranTPS052		NDALTFITHLESIDKRKVSPNLEKQVSHALNHPIRKGLPRLEARRYIQFYQEEPSHNEVLLSLAKLDFNSLQGQHQKELGNLTRWWKDLDIKREFPFTRDRLAELYVWMLGVHFEPDYEIARGIVTKMMVIISILDDIYDVYGTLEKLEIFTEAIEKWDVDAIEGLPECMQVYKIIFEFYDEIGYELTRKGRSYCLFYAKEAMKIQVRAYLVEAKWFHKSHIPTMEEYMPIALTTIGNQMAFVASFLGMRDIVTKDTFDWLLSSNHKIVKASKVIGRLMNDIAGHFEQERGHVASSVECFMKQYKVTEEEAKKEIRKLVADAWKDIDEELRHPTAVPMVVLMRIVNLAGAIHAVYEDETDHYVNAGTNFKEFVTCLLVNPCQCDGLEEQV
240	Eucalyptus grandis	subfamily-g	EgranTPS053		MEQVQRLKEEVRGLFDREINQVAKLEFIDVVQRLGLGYHFEMEIKNALSSIYNNTEDAQISDNLYATSLRFRLLRQHGYNVPQDVFQRFMSKMGTFNELLHEDVKGLLGLYEASFHGLEGETILDEGWNFASKHLNDLNLDKVPTNIASHVSHALDMPIHWRPNRLEAQWFMDMYGKQQDMIPSLLRLAKIDFNLVQSIHRKEVSNLARWWVELGANKMTFSRDRLVENYFWSCLFVFEPQYTAFRELSTRIGCMVSLIDDIYDIYGTPEELELLTDLILRWDITNIDKLPPTIRDGFMVLYNTTNKLGYWTMRERGINPIPYLRKLWADECKAYMKEVYWYNKGIKPTLKEYMDVGVDSIGGLILLLDSYFLTTDKLTEEGLDYVSKIPGVMHSSAKI…
241	Eucalyptus grandis	subfamily-g	EgranTPS054		TCAVTIENPEIVRRSANWKPTVWDYEFLKRLLRQHGYKIPQDVFQQFMNKTGTFNESLNKDVRGLLSLYEASFHGLEGETILDEARNFASKHLKDLNLDKVPTMLASYVRHALDMPIHWRPNRLEARWFMDMYEKQQDMIPSLLRLAKLDFNLVQSVHKKEVSNMARWWVELGANKMTFFRDRLVEHYFWCCAMVFEPQYTAYREMTTKLTCMVTLIDDVYDVYGTQEELELLTDFLVRWDITEIDKLPPIIRDSYMALYNTTNEIGYWTMRELGINTIPYMQKVWADECKAYIKEVHWYNKGIKPTLKEYMDNAVDSIGGLIMLLGSYFLTTDKLTEEGLDYVSKIPSVMHCSAKILRLNNDLSTSSYELARGDNFKALECYMNETGASEQATREHVK…
242	Eucalyptus grandis	subfamily-g	EgranTPS055		TCALKIEDQEIARRSANWEPSVWDYGVVMEQVQRLKEEVRGLFDREINQVAKLEFIDVVQRLGLGYHFETEIKNALSSIYNNTEDAQISDNLYAASLRFRLLRQHGYNIPQDVFQRFMSKMGTFNESLHEDVKGLLGLYEASFHGLEGETILDEGWKFASKHLKDLNLNEVPTDIASNVSHALDMPIHWRPNRLEARWFMDMYGKQQDTIPSLLRLAKIDFNLVQSIHRKEVSNLARWWVELGANKMTFFRDRLVENYFWSCIFVFEPQYTAFRELNTRIGCLVTLIDDVYDIYGTPEELELLTDFILRWDITNIDKLPPTIRESFMVLYNTTNEVGYWTMRERGINPIPRKVWADECKAYMKEVYWYNKGIKPTLKEYMDVAVDSIGGLILMLDSYFL…
243	Eucalyptus grandis	subfamily-g	EgranTPS056		TCAVTIENPEIVRRSANWKPNVWDYEFLAEQVPRLKEEIRGLFNREMNQVAKLEFIDAVQRLGLGYHFETEIKNALSSIYDNAGYAQLLNDLHAVSLGFRLLRQHGYKISQDVFQQFMNKMDTFNESLNKDARGLLGLYEASFHGLEGETILDEARNFASKHLKDLNLDKVPAMLASYVSHALDMPIHWRPNRLEARWFMDMYEKQQDMIPSLLRLAKLDFNLVQSVHKKEVSNMARWWVELGANKMTFFRDRLVEHYFWTCAMVFEPQYTAYREMTTKLTCMVTLIDDVYDVYGTQEELELLTDFLVRWDITEIDKLPPTIRDSYMALYNTTNEIGYWTMRELGINTIPYMQKVWADECKAYIKEVHWYNKGIKPTLKEYMDNAVDSIGGLIMLLGSY…
244	Eucalyptus grandis	subfamily-g	EgranTPS057		TCAVTIENPKIVRRLANWKPNVWDYEFLAEQVQRLKEEIRGLFNREMNRVAKLEFIDAVQRLGLGYRFETEIKNALSSIYDNTGYAQLLNDLHAVSLGFRLLRQHGYKIPQDVFQQFMNKTGTFNESLNKDVRGLLGLYEASFHGLEGETILDEARNFASKHLKDLNIDKVPAMLASYVSHTLDMPIHWRPNRLEARWFMDMYETQQDMIPSLLRLAKLDFNLVQSVHKKEVSNMAKWWVELGTNKMTFFRDRLVEHYFWCCAMVDEPQYTAYREMTTKLTCMVTLIDDVYDVYWTQEELELLTNFLVRWDITEIDKLPPIIRDSYMALYNMTNEIGHWTMRELGINTIPYLQKVWADECKAYIKEVHWYNKGIKPTLKEYMDNAVDSIGGLIMLLGSY…
245	Eucalyptus grandis	subfamily-g	EgranTPS058		TCASKIEDQEIARRSANWEPSVWDYGVVQSLSRLLRQHGYNVPQDVFQRFMSKMGTFNESIHEDVKGLLGLYEASFHGLEGETILDEGWKFASKHLKDLNLNEVPTNIASNVSHALDMPIHWRPNRLEARWFMDMYGKQQDMIPSLLRLAKIDFNLVQSIHRKEVSNLARWWVELGANKMTFFRDRLVENYFWSCIFVFEPQYTAFRELNTRIGCLVTLIDDVYDIYGTPEELELLTDFILRWDITNIDKLPPTIRDSFMVLYNTTNEVGYWTMRERGINPIPYLRKVWADECKAYMKEVYWYNKGIKPTLKEYMDVAVDSIGGLILMLDSYFLTTDEVTEEGLDYVSKIPGVMHSSARILRFNDDLSTSSHELARGDNSKALECYMNETGASEEAARE…
246	Eucalyptus grandis	subfamily-g	EgranTPS059		TCTLKIEAQEIGRRSANWQPNVFDYDFLNRLLRQHGFNISQDVFQRFMSKSGTFNESLNEDVKGLLGLYEASFHVLEGETILDEAWTFASKHLKDLNLDKIPTNLATHVDHALEMPIHWRPNRLEARWFIDMCEKQQDMIPSLLRLAKLDFNSVQSIYRKEVSTLARWWVELGANKMTFGRDRLMENYFWSMIMVFEPQHIAFREMNGKIASMVTLIDDVYDVYGTPEELELLTDFIVRWDITDVDRLPPIIRDSFMALYNTTNEIGYWTMRERGINPIPHLQKLWAEECKAYLKEVHWCSKGIKPTLKEYMDVATYSTGGLVMLLASYFLTTDKLTEEGLNYVSKIPSIMHCSCKMLRLINDFSTSSYELARGDNLKALECYMNETGASEEAAREHIM…
247	Eucalyptus grandis	subfamily-g	EgranTPS060		TCAVTIENPEIVRRSANWKPNVWDYEFLAEQVQRLKEEIKGLFNREMNQVAKLEFIDVVQRLGLGYHFETEIKNALSSIYDNTGYAQLLNDLYAISLGFRLLRQHGYNIRQDVFQQFMNKTGTFNESLNKDVKGLLGLYEASFHGLEGETMLDEARNFASKHLKDLNLDKVPTMLASYVSHTLDIPIHWRPNKLEARWFMDMYEKQQDMIPSLLRLAKLDFNLVQSVHKKEVSNMARWWVELGANKMTFFRDRLVEHYFWNCTMVFEPQYTAYREMTMKLACMVTLIDNVYDVYGTLEELELLTDFLVRWDITEIDKLPPTIRDSYMALYNTTNEIGYWTMRELGINTIPYMRKVWADECAYIKEAHWYNKGIKPTLKEYMDNALDSIGGPIMLLGSYF…
248	Eucalyptus grandis	subfamily-g	EgranTPS061		TCTLKIEAQEIGRRSANWQPSVWDYDFVSEEAQRLKKEVKGQFDREMNSVAKLEFIDVVQRLGLGYQFETEIKNALSSIYNNTEVAQLLDDLDAVSLRFRLLRQHGFNVSQDVFQRFMSKSGTFNESLNEDVKGLLGLYEASFHVLEGETILDEAWTFASKHLKDLNLDEIPTNLVSQVDHALEMPIHWRPNRLEARWFIDMCEKQQDMIPSLLRLAKLDFNLVQSIYRKEVSGLARWWVELGANKMTFCRDRLVENYFWSSIMVFEPQHTAFREMNGKIASMVTLIDDVYDVYGTLEELELLTDFIVRWDITDIDRLPPTIRDSFMALYNTTNEIGYWTMRERGINPIPHLQKVWADECKAYLKEVHWCSKGIKPTLKEYMDVATYSAGGLVMLLASY…
249	Eucalyptus grandis	subfamily-g	EgranTPS062		VDPNTNEQSPVARRSANYMPSVWDYDILSRLLRQHGYDLSQDAFQRFINKTGTFEESLKKDVKGLLGLYEASFHGLEGENILDEAQDFASKHLKNLNLNEIPTCLAKQVLHALDMPIRWRPNRLEARWFMDMYGKQQDMIPSLLRLAKLDFNLVQTIHRKEVSNLARWWVELGANNMTFSRDRLVENYFWSCLMVFEPQYTAYREMTTKIGCMVTLIDDVYDVYGTLEELVLLTDFIVRWDITDIDNLPPTIRNSFMALYNTTNEIGHWTMREQGINPIPYMRKVWADECRAYIKEVHWYNEGIKPTLKEYMSNAVDSIGGLIMLLHSYFLTTDNLTKEGLDYMSKIPRIMHCSAKILRLNDDLGTSSYELARGDNFKALECYMNETGASTEAAQQHIK…
250	Eucalyptus grandis	subfamily-g	EgranTPS063		KCSLTIEDQDTARRSANWKPSVWDYGSVTEQVQRLKEEVKGLFHREINQVAKLEFIDVVQRLGLGYHFETDIKNALSSIYNNTEDAQLSDDLYAVSLRFRLLRQHGYNLQQDVFQRFMNKMGTFNESLKEDVRGLLSLYEASFHGLEGETIVDEAWNFASKHLKDLNLDEVPANLASNVSHALDMPIHWRPNRLEARWFMDTYEKQQDKIPCLLRFAKVDFNIVQSIHKKEVSNMARWWVELGANKMTFFRDRLVEHYFWCCAMVFEPQYTEFREMTTKLTCMVTLIDDVYDVYGTLEELEVLTDFIVRWDITDVDKLPLKIRACFLALYNTTNEIGYWMMRERGINPIPHMRKVWADECKAYIKEARWYNKGIKPTLDEYVDNGVTSIGGLIMLLGSY…
251	Eucalyptus grandis	subfamily-g	EgranTPS064		TCASKIEVQEIGRCPANWQPSIWDYDFVSEEVQRLKKEVKGLFDREMNQVAKLEFIDMVQRLGLGYQFKMEIKNALSSIYTEDAQLSDDLEAVSLRFRLLKQHGYNVPQDVFQRFMSKTDTFNESLNEDVKGLLGLYEASFHGLEGETILDEAWTFASKHLKDLNLDEIPTNLASHVSHALDMPIHWRPNRLEARWFIDMYKKQQDMIPSLLRLAKLDFNLVQSIYRMEVSRLARWWVELGANKMTFCRDRLVESYFWSNTMVFEPQHTAVREMNGKIASMVVLIDDVYDIYGTLEELELLTDFIVRWDITNIDSLPPTIRDSFMALYNTTNEIGYWTMRERGINPIPYLQKVWADECKAFLKEVHWCSNGIKPTVKEYMDVATYSAGGLVLLLASYFL…
252	Eucalyptus grandis	subfamily-g	EgranTPS065		ANQPEVVDQMHQRRSANYKPNIWNYDFLEEVKPMLSEAVDSLAKLELIDCMTKLGLSNLFENEMKEALETVASIHNGVFTMEEHLYASALRFRLLRQHGHIVSQDELRRFKEGSILFNRSNGEDVKTMIELLEASHLALEGENILHEAKAFSTGILRERVSSLDGRLFKRTVHALELPLHWRVQWFDIKWQISLYEQREDKQSNLLELAKLNFNTVQATHQRDLREISRWWRDLGLMEHVDFTRDRLVESFLCALGLSQETRLSSLRKSLTKVVILILVIDDVYDLYGSLEELECFTSAINRWDSEQIQQLPECMKVCFRALNDVIHEIAYDIGKDEDWHRLPHLAKAWADFCKALLTEAKWDNKGYTPSLEEYLSNAWTSSSGPLIMSHASFFVGHMN…
253	Eucalyptus grandis	subfamily-g	EgranTPS066		ANLPEVVGTMNQRRTANYKPNIWNYDFLKERIEGLVEEVKRILSEVVDSLAKLELIDSMTKLGLSNLFENEMKEALETVASINNGVFTMEEHLYASALWFRLLRQHGHIISQDELRSFKEGSILFNRSNCEDVEYVELLEASHLALEGENILHEAKTFSTGILRKRVSSLDGRLFKRAVHALELPMHWRVQWFDIKWQISLYEQREDKQSNLLELAKLNFNTVQATHQRDLREISRWWRDLGLMEHVDFTRDRLVESFLCALGLSQEPRLSSLRKSLTKVVILILVIDDVYDLYGSLEELECFTSAITRRDSEQIQQLPECMKVCFRALNDVIHEIAYDIGKDEDWHRLPHLAKWEDFCKALLTEAKWDNMGYTPSLEEYLSNAWTSSSGPLIMSHASF…
254	Eucalyptus grandis	subfamily-g	EgranTPS067		HQRRSANYKPNIWNYDFLKERMEGLVEEVKPMLSKSVDSLAKLELIDSMTKLGLSNLFENEMKEALERVASNNNGVFTMEEHLYASALRFRLLRQHGHIVSQNELRRFKEGSILFNRSNCEDVEAMIELLEASHLALEGENILHEAKAFSTGILRERVSSLDGRLFKCTVHALEIPLHWRVQWFDIKWQISLYEQREDKQSNLLELAKLNFNTVQATHQRDLREISRWWRDLGLMEHVEFTRDRLVESFLCALGLSQETRLSSLRKSLTKVVILILVIDDVYDLYGSLEELECFTSAITRWDSEQIQQLPECMKWADFCKALLTEAKWDNMGYTPSLEEYLSNAWTSSSGPLIMSHASFFVGHMNLEDVADLLERNKDLIYNVSMIIRLCNDLGTSTAE…
255	Eucalyptus grandis	subfamily-g	EgranTPS068		AHLQQVVGTMHQRRSANYKPSIWNYNFLEEVKRMLSEVVNSLAKLELIDIMTKLGLSNLFENEMKEALETVASINNGVFTMEEHLYANALRFRLLRQHGHIISQDELRSFKEGSILFNRSYCEDVEAMIELLEASHLALEGENILHEAKTFSTGILRKRVSSLDGRLFKRAVHALELPMHWRVQWFDIKWQISLYEQREDKQSNLLELAKLNFNTVQATHQRDLAEISRWWRDLGLMEHVEFTRDRLVESFLCALGLSQEPRLSSLRKSLTKVVILILVIDDVYDLYGSLEELECFTSAITRRDSEQIQQLPECMKVCFRALNDVIHEIAYDIGKDEDWHRLPHLAKAWADFCKALLTEAKWDNMGYTPSLEEYLSNAWTSSSGPLIMSHASFFVGHMN…
256	Eucalyptus grandis	subfamily-g	EgranTPS069		ANLPEVVGTMHQRRTANYKPNIWNYDFLKERMEGLVEEVKRILSEEVDSLAKLELIDSMTKLGLSNLFENEMKEALETVASINNGVFTMEEHLYASALRFRLLRQHGHIISQDELRSFKEGSILFNRSNCEDVEAMIELLEASHLALEGENILHEAKAFSTGILRKRVSSLDGRLFKRAVHALELPMHWRVQWFDIKWQISLYEQREDKQSNLLELAKLNFNTVQAAHQRDLREISRWWRDLGLMEHVDFTRDRLVESFLCALGLSQEPRFSSLRKSLTKVVILILVIDDVYDLYGSLEELECFTCAITRRDSEQIQQLPECMKACCRVLNDVIHEIAYVIGKDEDWHRLPHLWAEFCKALLTEAKWDNMGYTPSLEEYLSNAWTSSSGPLIMSHASFF…
257	Eucalyptus grandis	subfamily-g	EgranTPS070		ANLPEVVGTMHQRRSANYKPNIWNYDFLDLVREGLVEEVKPMLSEVVDSLAKLELIDSMTKLGLSNLFENEMKEALETVASINNGVFTMEEHLYASALQFRLLRQHGHIISQDELRSFKEGSILFNRSNCEDVEAMIELLEASHLALEGENILHEAKAFSTGILRERVSDLDGRLFKRTVHALELPLHWRVQWFDIKWQISLYEQREDKQSNLLELAKLNFNTVQATHQRDLREISRWWRDLGLMEHVDFTRDRLVESFLCALGLAQEPRLSSLRKSLTKVVILILVIDDVYDLYGSLEELECFTSAITRRDSEQIQQLPECMKVCFRALNDVIHEIAYDIGKDEDSHRLPHLWADFCKALLTEAKWDNMGYTPSLEEYLSNAWTSSSGPLIMSHASFF…
258	Eucalyptus grandis	subfamily-g	EgranTPS071		HQRRSANYRPNLWKYDFLKEQVERLVEEVKPTLSEAVNSLLKLELIDKMKKLGLSNLFGNEIKEVLQTVASTNNGVFNMEDHLYASALQFRLLRQHGHVVSQDALRSFRDGRNTLSGSNCGDVEAMIELLEASYLAMEGENILEEAKAFSTGILQERVSGLDGQLLKRAVHALELPMHWRVQWFDIKWQIDLYEQQEDKQSSLLPLAKLNFNIVQATHQRDLRDISRWWRDLGLIEHVDFARDRLVESFFCALGLSQEPQFSSFRKSLTKVIILILVIDDLYDLYGSLEELECFTDAITRWDLEQIQQLPECIKVCFQALRDVSYEIAHEIGKDEDWHQVPHLMKVWADFCKALLNEAKWDKMGYTPSLEEYLSNAWTSSSGPLILSHAYYLMGQMKLE…
259	Eucalyptus grandis	subfamily-g	EgranTPS072		ANSRQAVDSMHQRRSANYKPNIWKYDFLEDVKAMLAEAVDSLTKLELIDWMRKMGLSNLFDKEMKEALETVASINNGIFAKEDHVYASALRFKLLRQQGHVVSQDELRSFKEESDTFNRSNCEDIEAMMQLLEASHLALEGEDILDEGKAFSAEILRERVSSLDGPLLKGAVHALELPMHWRVQWFDIKWQIDLYEQQEDKQSNLLELAKLNFNTVQATHQRDLIEISRWWRDLGLIERVDFTRDRPVESFLYALGLSQEPRFSSLRKSLTKVVIFILLIDDVYDLYGSLEELECFTSAVTRWDSESIQQLPECMKVCFRALQDVTYEIAHEIGKEEDWHRLPHLTKAWADFCKALLTEAKWDLLGYTPSLGEYLSNAWTSSSGPLLLSHAYFFVGHMK…
260	Eucalyptus grandis	subfamily-g	EgranTPS073		TCASRIEVQEIGRHSANWQPSVWDYDYLSEEVQRLKKEVKVLLDGEMNQVAKLKLIDAVQRLGLGYQFEMEIRNALSSIYNNTEDAQLSENLDVVSLRFRLLRQHGYNIPQDVFQRFMSKTGTFNESLNEDVKGLLGLYEASFHGLKGETIIDEAWTFASKHLKDLNLNEIPTNLASHVSHALVMPIHWRLNRLEARWFIDMYKKQQDMIPSLLRLAKLDFNLVQSVYRKEVSNLARWWVELGANKMTFCRDRMVESYFWSNSMVFEPQHTAFREMNGKIASMVVLIDDVYDIYGTLEELELLTDFIVRWDITDIDRLPPIIRDSFMAMYNMTNEIGYWTMRERGINPIPYLRKVWADQCKAYLKEVHWRSKGIKPTLKEYIDVATNSSGGLVLLLPSY…
261	Eucalyptus grandis	subfamily-g	EgranTPS074		TCASKIEVQEIGRHSANWQPSVWDYDFLTRLLRQHGYNTPQDVFQRFMSKTGTFNESLNEDVKGLLGLYEASFHGLEGETILDEAWTFASKHLKDLNLNEIPTNLASHVSHALDMPIHWRLNRLEARWFIDMYKKQQDMIPSLLRLAKLDFNLVQSVYTKEVSNLARWWVELGANKMTFCRDRIVESYFWSNSMVFEPQHTAYREMNGKLASMVVLIDDVYDIYGTPEELELLTDFIVRWDITDIDRLPPIVRDSFMAMYNTTNEIGYWTMRERGINPIPYLRKVWAEECKAYLKEVHWRSKGIKPTLKEYIDVATNSSGGVVLMLPSYFLTTDKLTEEGLDYVSKIPSIMRCSSKMLRLINDLSTSSHEVARGDNLKALECYMNETGVSEEAAREHIM…
262	Eucalyptus grandis	subfamily-g	EgranTPS075		TCASKIEVQEIGRHSANWQPSVWDYDFLSEEVQRLKKEVKGLFDREMNQVAKLKFIDVVQRLGLGYQFETEIKNALSSIYNNTEDAQLSDNLDVVSLQFRLLRQHGYNIPQDVFQRFMSKTGTFNESLNEDVMGLLGLYEASFHGLEGETIIDEAWTFASKHLKDLNLNEIPTNLVSHVSHALDMPIHWRLNRLEARWFIDMYKKQEDMIPSLLRLAKLDFNLVQSVYRKEISNLARWWVELGANKMTFCRDRIVESYFWSNSMVFEPQHTAYREMNGKIASMVVLIDDVYDIYGTPEELELLTDFIVRWDITDIDRLPPIIRDSFMAMYNTTNEIGYWTMRERGINPIPYLRKVWAEECKAYLKEVHWRSKGIKPTLKEYVDVATNSSGGVVLMLPSY…
263	Eucalyptus grandis	subfamily-g	EgranTPS076		VCPVRSIWEPPCRGLCSGDESWGLRFQNGRVQMLEQEVRSAMKDESAELSTILALVDDIQRLGLVFLFEEDVKRALRRYHSPDGGYKNRDQKTLHGTALFFRILRQNGFEVSPDVFRIFMDERGTFMESLGRDVEGLLSLYEASHLAFEEEGILLEAKEFAVKHLKRLNDIDISKDLEYRVNHGSVPPLHQRMPLLEARQSIEAYSPQRDAERRLLELAVYNFNMVQSILQRDLQEMSRWWNDVSLANELSFARDRLMECFFWTVGMAYEPQFSNLRKGLTKVTALVTTIDDVYDVYGSLDELELFTDAVHRWDVNALSNLPSCMKLCFLALYNAVHEMAYDVLKQNGENIIPCLTKVWSDMFKAFLQEAKWKHDKVTPTFEEYMNNGWISVSGLVILI…
264	Eucalyptus grandis	subfamily-g	EgranTPS077		MLEQEVRSAMKDENAELSTILALVDDIQRLGLIFLFEEDVKRALRRYHSLDGGYKNRDQKTLHGTALYFRILRQNGFEVSPDVFWIFMDEQGTFMESLGRDVEGLLSLFEASHLAFEDEDILHEAKAFAIEHLKRLNNIDVNKDLEYQVNWGLALPLHQRMPLLEARRSIEAYRTRRDADHRLLELAVYNFNMVQSILQRDLQEMSRWWNDVSLANKLSFARDRLMECFFWTVGMAYEPQFSNLRRGLTKVTALVTTIDDVYDVYGSLDELELFTDAVHRWDVDAVSSLPGCMKLCFLALYNAVHEMAYDVLKQNGENIIPCLTKAWSDMLKAFLQEAKWKHNKVTPTFEEYMNNGWISVSGLVILIHAFFLSTPHIRKEELELIETYGHDLLKSPSII…
265	Eucalyptus grandis	subfamily-g	EgranTPS078		STSTKAAFPQGGRRSANYQPSVWTHNDLQREKAQMVEEVRGALHDENAELITIFALVDDIQRLGLGRHFEEDISRALHRCLSVYKGLQKSLHGTALSFRILRQHGFEVSQDVFKIFMDESGSFMKNLGNDVQGMLSLYEASHLAFEEEDILHEAETFTIEHLKNHNRDINKDLQGEVNHELEWPLHRRMSLLEARRFIEAYSRRRYTSHRILKFSATNFNTLQSTLQGDLQEVFRWWDNVGLANELNFARDRLVECFFAAVAVADEHPLSNCRKGLTKANILNVIIDDVYDIYGTLDELELFTDAVRRWEINAVEDLPGYMKLCFLALYNCVNELAYDTLKETRENVIPYLTKVWYDACEAFLQEAKWSHNKITPRVEEYLNNGWISVSGHVMLIHAYF…
266	Eucalyptus grandis	subfamily-g	EgranTPS079		MALQIFSLPNVCSKRIPAQVPRSASAKAAVSQGGGRSPQYQPTLWTYDYLQSLPIGVHRRVVINSHFVRSQSEQQNGRVQMLEQEVRSAMKDENAELSTILALVDDIQRLGLIFLFEEDVKRALRRYHSLDGGYKNRDQKTLHGTALYFRILRQNGFEVSPDVFWIFMDEQGTFMESLGRDVEGLLSLYEASHLAFEEEDILHEAKAFAIEHLKRLNNIDVSKDLEYFQVNWGLALPLHLRMPLLEARRSIEAYSTRRDADRRLLELAVYNFNMVQSILQRDLQEMSRWWNDVSLANKLSFARDRLMECFFWTVGMAYEPQFSNLRRGLTKVTALVTTIDDVYDVYGSLDELELFTDAVHRWDVDAVSSLPGCMKLCFLALYNAVHEMAYDVLKQNGEN…
267	Eucalyptus grandis	subfamily-g	EgranTPS080		STSTKAAFPQGGRRSANYQPSVWTHNDLQREKAQMVEEVRGALHDENAELITIFALVDDIQRLGLGRHFEEDISRALHRCLSVYKGLQKSLHGTALSFRILRQHGFEVSPDVFKIFMDESGSFMKTLGNDVQGVLSLYEASRLAFEDEDILHEAETFTIEHLKNHNRDINKDLQGEVNHELEWPLHRRMSLLEARRFIEAYSRRRYTSHRILKFSATNFNTLQSTLQGDLQEVFRWWDNVGLANELNFARDRLVECFFAAVAVADEHPLSNCRKGLTKANILNVIIDDVYDIYGTLDELELFTDAVRRWDINAVEDLPGYMKLCFLALYNCVNELAYDTLKETRENVIPYLTKAWYDACEAFLQEAKWSHNKITPRVEEYLNNGWISVSGHVMLIHAYF…
268	Eucalyptus grandis	subfamily-g	EgranTPS081		SGSTQVSDTQGGRRSANYQPTVWTHNYLQREKAQMLEEVRGALNDEKAEPMTIFALVDDFQRLGLGQHFKEDISRALRRCLSNDAVNKSRQKSLHSTALSFRILRQHGFEVSQDDFKIFMDKSGNFMKTLGGDVQGMLSLHEASHLAFEEEDILQEARSFAIEHLRNLNCKVDKDLQDQVKHELELPLHCRMPMLEARRSIEAYRRCGYTNHRIPEFAATNFDTLQSILQRDLQEMSRWWNDVSLARNLNFVRDRLTECFFWAAGVADEPTLTNCRKRLTKVTSLITIMDDVYDVYGTLDELELFTDAVRRWDINAVDDLPGYMKLCFLALFNSVNEIAYDTLKETGKIVIPYLAKSWYDLCKSFLQEAKWSYKKTNPRFEEYLNNGWISSSGHVILIH…
269	Eucalyptus grandis	subfamily-g	EgranTPS082		PSPTANVESIQARRSLILKKDGDRPIQREKAQMLEEVRGVLNDEKAEPMTIFALVDDIQRLGLGRHFEEGISRALRRCLSKNAVNKSRQKSLHGTALSFRILRQHGFEVSQDVLRIFMDESGSFMKTLGGDVQGMLSLHEASHLAFEEEEILHGARSFAIEHLRNLNRKVNKDLQDRVKHELELPLHCRMPLLEARQSIEAYSRGYTNHRILEFVVMNFNMSQPILQRDLQEMSRWWNNVGLANNLNFARDRLVECFAAVAVADEHPLSNCRKGLTKVNMLIVIIDDVYDIYGTLDELELLTDAVRRWDINAVEDLPGYRKLCFLALYNSVNELAYDTLKETRENVIPYLTKVWYDSCKAFLQEAKWSHNKITPRVEEYLNNGWISISGHVMLIHAYFL…
270	Eucalyptus grandis	subfamily-g	EgranTPS083		SASTQVSDTQGGRRSANYQPTVWTHNYLQREKAQMLEEVRGALNDEKAEPMTIFALVDDIQRLGLGQHFEEDISRALRRCLSNDAVNKSRQKSLHGTALSFRILRQHGFEVSQDVFKILMDESGSFMKTLGGDVQGMLSLHEASHLAFEEEDILQEARSFAIEHLRNLNCNVDKDLQDQVKHELELPLHCRMPLLEARWSIEAYRRCRYPDHRIPEFAAMNFNTLQSILQRDLQEMSRWWNDVSLARNLNFVRDRLMECFFWAAGVADEPTLANCRKRLTKVTSLITIIDDVYDVYGTLDELELFTDAVRRWDINAVDDLPGYMKLCFLVLFNSVNEIAYDTLKETGKIVIPYLAKSWYDLCKSFLQEAKWSYNKTNPRFEEYLNNGWISSSGHVILIH…
271	Eucalyptus grandis	subfamily-g	EgranTPS084		SASTQISDPQEGRRSANYQPSVWTYNYLKEKVQILEEEVRGALNDEKAETFTIFATVDDIQRLGLGDHFEEDISNVLRRCVSVFMSLQKSLHGTALGFRLLRQHGYEVSQDVFKIFLDESGSFVKTLGGDVQGVLSLYEASHLAFEEEDILHKARSFAIKHLENLNSDVDKDLQDQVKHELELPLHRRMPLLEARRSIEAYSRRGYTNPQILELALTDFNVSQSTLQRDLQEMLGWWNNTGLAKRLSFARDRLIECFFWAVGIAHEPSLSICRKAVTKAFALILVLDDVYDVFGTLEELELFTDAVRRWDLNAVEDLPVYMKLCYLALYNSVNEMAYETLKEKGENVIPYLAKAWYDLCKAFLQEAKWSNSRIIPGVEEYLNNGWVSSSGSVMLIHAYF…
272	Eucalyptus grandis	subfamily-g	EgranTPS085		TRALKIEGQEIVRRSANWQPSIWDYGLVQSLGRLLRQHGYHVPQDVFQRFMNMTGTFNESLSKDAKGLLGLYEASFHGLDGETILDEAWNFASKHLKDLNLDKVPSNLASNVSHALDMPIHWRPNRLEARWFMDMYEKQQDMIPSLLRLAKIDFNLVQSIHRKEVGNLARWWVELGANKMTFFRDRLVESYFWTCIMVFEPQYTAFREMCTKIGFMVTLIDDVYDIYGTPEELELLTDFIIRWDITDIDKLPPTIRNSFMVLYNTTNEVGYQTMRDQGINPIPYLRKVWADECKAYMKEVHWYNSGIKPALKEYMDVAVDSIGGLILLLHSYFLTTDKLTKEGLDHVSKIPSVMHSSTKILRFNDDLSTSLHELARGDNSKALECYMNESGASEEVARE…
273	Eucalyptus grandis	subfamily-g	EgranTPS086		TCAATIENPEIVRRSANWKPNVWDYEFLAEQVQRLKEEIKGLFNREMNQVAKLEFIDVVQRLGLGYHFETEIKNALSSIYDNTGYAQLLNDLYAISLGFRLLRQHGYNIRQDVFQQFMNKTGTFNESLNKDVKGLLGLYEASFHGLEGETMLDEARNFASKHLKDLNLDKVPTMLASYVSHTLDIPIHWRPNRLEARWFMDMYEKQQDMIPSLLRLAKLDFNLVQSVHKKEVSNMARWWVELGANKMTFFRDRLVEHYFWNCTMVFEPQYTAYREMTTKLACMVTLIDDVYDVYGTLEELELLTDFLVRWDITEIDKLPPTIRDSYMALYNTTNEIGYWTMRELGINTIPYMRKVWADECKAYIKEAHWYNKGIKPTLKEYMDNAVDSIGGSIMLLGSY…
274	Eucalyptus grandis	subfamily-g	EgranTPS087		QAVDQTHQRRSANYKPNIWKYDFLEQRMERLMEDVKPMFPKAVDSLAKLELIDRMRKMGLSNLFDNEMKEALETVASTKNGIFDMENHVYARALRFRLLRQHGYVVSQDEMRSFKEESKTFNRSNCEDVEAMMQLLEASHLAVEGENILDEGKAFSTGILRERVSSLDGRLLKCAVHALELPMHRRLQWFDVKWQIDLYEQQEDKQSNLLELAKLNFNTVQATHRRDLIEISRWWRDLGLIEHVDFTRDRPVESFLCALGLSQEPRFSSLRKSLTKVIIFILVIDDVYDLYGSLEELECFTSVVTRWDSEPIQQLPECMKFCFRALHDLTYEIAHEIGKEEDWHRLPYLMKAWADFCKALLTEAKWDHLGYTPSLEEYLSNAWTSSSGPLLLSHAYFFV…
275	Eucalyptus grandis	subfamily-g	EgranTPS088		VNLPEAVGTMHQRRSANYKPNIWNYDFLKERMQRLVEEVKPMLSEVVDSLAKLELIDSMTKLGLSNLFENEMKEALETVASINNGVFTMEEHLYASALQFILLRQHGHIISQDELRSFKEGSILFNRSNCEDVEAMIELLEASHLALEGENILHEAKAFSTGILHERVSGLDSRLFKCAVHALELPMHWRVQWFDIKWQISLYEQREDKQSNLLELAKLNFNTVQATHQRDFREISRWWRDLGLMEHVDFTRDRLVESFLCALGLSQEPRFSSLRKSLTKVVILILVIDDVYDLYGSLEELECFTCAITRRDSEQIQQLPECMKVCFRVLNDVIHEIAYDIGKDEDWHRLPHLWAEFCKALLTEAKWDNMGSTPSLEEYLSNAWTSSSGPLIMSHASFF…
276	Eucalyptus grandis	subfamily-c	EgranTPS089		MTDGEISISAYDTAWVALVEDVSGSGSPQFPEALRWIVDNQLPDGSWGDDLIFSPHDRIINTLACVNNLEGMEGLNWEKLLKLQSADGSFLFSPSSTAFALMQTKDANCLDYLSRAVQRFNGGVPNVYPVDLFEHLWAVDRLQRLGVSRYFKDEIKGCMSYVQRYWSEKGICWARNSRISDIDDTAMGFRLLRLHGHEVSADVFEQFKRGDVFSTFMGQSTEAVTGMFNLYRASELIFPGEKILEDAKSHAVKFLRRKREANELLDKWIRTKDLPGEVGYALDVPWYASLPRVETRFYIDQYGGENDVWIGKTLYRMGYVNNNVYLELAKLDYNNCQALHLSEWDNFQRWYCESKLVDFGTSGKTLLYSYFTAAASIYEPERARERLAWAKTSVLVDAI…
277	Eucalyptus grandis	subfamily-c	EgranTPS090		IDVPIMKWQEIGEDDLGVEGVKVASPSSEIGERVKAIKLMFWSMSDGKISTSAYDTAWVALVEDVGGNGNPQFPEALQWIANNQHPDGSWGDDLLFCPHDRILNTLACVVALKYWKIHPDKCDKGMSFFKDNISKLAEEKPEHMPIGFEVTFPSLIETAWKLEIEICDDSPVFREIYANRNTKLNKIPSDLLHQVPTSLLHSLEGMKELKWEKLLKLKNADGSFLFSPSATAFAFLQTRDLNCLNYLSRTVQRFHGGVPNVYPVDLFEHLWAVDRLQRLGVSRYFKEEIKECMSYVYRYWSDKGISWARNSNVADIDDTSMGFKLLRLHGYEVSAEVFENFKSGKEFFSFMGQLIVPVTGMLNLYKASELIFPGEKILEDANRHAAKFLRRKQEANELF…
278	Eucalyptus grandis	subfamily-e	EgranTPS091		MSVLLLQLSEVSKERVRDMSNKVELSISSYDTAWVAMVPSPGSPKSHRFPRSLILGVSPTIIRNRHRLLIKDALLSTIACVLALEQWGVGERQINCGLEFNILLSSMIEQAGRLNLNLPLRSANLDSMSYERNLELKRNGESDWEMIKKHQRKNGSLFNLPSTSAAALTHLQNVGCLRYLKLVVEKFGDAAPTIYPLGIYARLCMTENLERLGINCHFRKEIIDTLDDTYRCWLPGEENIFLDVATSAMAFRILRSHGYDVSSDALSQFAEEDQFYNTLEGHEKDAGWVKLAYCYFSAAETFLARQLLDTHISWAKNSVVVTVADDLFDVSGSAEGNEVLIRLLRKWNVNLSADGCSEQCQQWMNTLLMHVSFGLGPTVLPALYLVGPKLSEKQVESPE…
279	Eucalyptus grandis	subfamily-e	EgranTPS092		MSFSSYGNGQLTDAGCRGEEEIFQHIATSAMAFRILCSHGYNVSSDNLFSCAIDQWKVDDALRFPLEESLTRAANRRNIQLHNTNSTRILKCKLRSHNFHNKDFLNLAMHDFNMCQAICQDMETWGGDVSADCCSEETGCKLIAWQGRDVTGHRRTKAVPKMDEYMAHPSHLVWALSFSWLAGPRLSEKLIKSLEFHYFFGAVSTFGHLWNNRWGAEEGKPTAVMMQMLDGSSTSQEEAIQRISQMAVDETRKLLKLVLQEKESIVPRPCKDLFWNLIAVLHFFYREEDGFSSP
280	Eucalyptus grandis	subfamily-e	EgranTPS093		MTHSHFSSLGLSAPISGAFPLDFGLKSVKQSSSCVAVALGEGSKERISDMFNKVELSLSSYDTAWVAMVPSPCSPQSPLFPRSVSWLMNNQLCDGSWGLPDHHPLLIKDALLSTLACVLALKQWGVGERQINKGLEYIASNSASVIDDRQHTPIGFNILLSGMIEQADCLNLNLPLRPADVDSVSYKRNLEVKRGLSGISGRYLSYVAEGMGSSADWEMIMKYQRKNGSLFNSPSTTAAALTHLQNASCLHYLESVLEKFGDAVPTIYPLEIYARLCMIENLERLGIDRYFRKEVIHVLDDTYRCWLQGKEEIFLDIATTAMAFRMLRSHGYDVSSDALNQYAEEDQFCNTLEGYVKDAGSVLELYRASQLIINDDKIILDKINSWTYDFLRKGLHTGK…
281	Eucalyptus grandis	subfamily-f	EgranTPS094		MESQKSSIQSLINMIKRDLLSVIGSHSFLSPSPYDTAWLAMIPDPRRHDRPMFEGCLNWVLHNQNEEGFWGYHDCDRHEMPDGVGCLASTLVCMIVLKKWYAGSPLIEKGLKFIHKNAELLLSRYTHGKFSRWIAIVLPGMVELARASSLEVVFPESVDRALEDLFINRRQILKMEELVDKNQYCPLLSYLEALPSTYKISHETILKHLDSDGSLFQSPSATSRAYLSTGNEACLAYLQSLASNCASSGIPSFYPVDEDLTKLSMVHQLVRLGLTEYFDRENDEILAKIYRLLYKDCLEFWLLRMHGYRVSPSSFCWFLDHEEIEHELGLPWMARLDHLEHRTWMEEKDACVLWMGKFQYNRPSFVHNQDIVQLALQNYVLRQSVYRMELDVVKRWSET…
282	Eucalyptus grandis	subfamily-f	EgranTPS095		MEFQKPSIQSLVQMIKREILPNMSSHSFLSSSPYNTAWLAMIHNPHQHDLPMFKGCLNWVLHNQNEEGFWGDYDHDEDEMSNKVECLASTLICMTMLKKWHVGLPSIEKGLKFIHENVELLLPGNKHGKFPRWIAIVLPGMVDLARASGLEVIFPESAEHIIADLFSNRQQILKREKLVDKKQYFPLLSYLEALPPTYKVSHETILKHLDSDGSLFQSPSATASAYLATGNEACLAYLQSLALNCASNGVPSLYLVDEELTKLSMVYQLVRLGLTEYFDREKDEFLAQIYRNYKHEKPIVKSIHSIAAELYKDCLGFWLLRMHGYKVSPSSVCWFLDREEVRDHIEKHYEYFSSVLLNIYRASNLMLPNEHELEKARTFSKKFLEKIASRGTRDSSIIS…
283	Eucalyptus grandis	subfamily-f	EgranTPS096		MRGQIFLIESLVNTIKREILLSNIVSSSFLSPSPYNTAWLVMIPDPHWHDCPMLNVCLNWVLHNQNEEGFWGDYDYEEHEMSDGGECLASTLVCMTVLKKWHVGSTLIEKGLKFIHGNAELLFSRNKRGNSPRWIAIILPGMIDLARAVGLEIIFPESTESAIVDLFRNRQRILEREKLVDRNQYYPLLSYLEALPPTYKISNETILKHVDGDGSLFQSPSATASAYLSTGHKACLAYLQSLASNCASNGIPSIYLVDKKLAKLSLVYQLVRLGLTEYFDQEKDDILAQIYRLEKPITKTVHWIATELYKDCLEFWLLRMHGYSVSPSSFCWFLDREEVRDHIEKHYEYFSSVLLNVYRASNLMLSDEQQLERVRTFSRKLLEKILSGETRDECIISSS…
284	Eucalyptus grandis	subfamily-f	EgranTPS097		MVDLAHASGLEVVFPESVERIIADLFSNRQRILKREKLVDKKQYFPLLSYLEALPPTYKVSHETILKHLDSDGSLFQSPSATASAYLATGNEACLAYLQSLALNCASNGAVPSLYLVDEELTKLSMVYQLVRLGLTEYFDQEKDEILAQIYRNYKHEKSIVKSIHSIAAELYKDCLGFWLLRMHGYRVSPSSVCWFLDREEVRDHIEKHYEYFSSVLLNIYRASNLMLPNEHELEKARTFSKKFLEKIASRGTRDSSIISSSHCRMVSGNIQHFLSFSIIKHELGLPWMARLDHLEHRMWMEEKDACVLWMGKFSCHRSSLVQNQDILQLALQNFEQRQSIYRMELDVLKRWSETTGLSKMGFGREKTVYSYFAVAASVSVPCNSDVRVLVAKGAVILT…
285	Eucalyptus grandis	subfamily-f	EgranTPS098		MGSSSFLSPSSYDTAWLAMNPNLHQPNCPMFKGCLNWVLHNQNEEGFWGDYDYEEHEMSDGGKCLASTLVCRTVLKKWHVGSPLIEKGLKFIHENAELLCPKNKHGKFPRWIAIILPGMVDLARAVGLEIIFPESTERVVADLFSNRQRILEREKLVDRNQYYPLLSYLEALPPTYQISHETILKNLDSDGTLFQSPSATASAYLSTGNEACLAYLQSLASNCASNGAVPSLYLMDEELTKLSVVYQLMRLGLTEYFEQEKDEILAQIFRNCKYEKPIVKSIHLITTELYKDCLEFWLLRMHGYRVSPSSFCWFLDHEEVRDHTEKHYEYFSSVLLNIYRASNLMLPNEHELEKARTFSKKFLEKIAFRGTRDSSIILLSHRGMIKHELGLPWMARLDH…
286	Eucalyptus grandis	subfamily-f	EgranTPS099		MVYQLVRLGLTEYFDQEKDEILARIYRNYKHEKPITKSIHGIAVELYKDCLEFWLLRMHGYCVSPLSFCWFLDHEEVRDHIEKHYEYFSNVLLNVYRASNLMLPDEHKLEKVRTFSKKFLEKIASGGTRGESIISSSHRKMIEHELSLPWMARLDHLEHRMWLEEKDAFILWMGKLSCHRSSLVHNQDILQLALHNFVLRQSIYRMELDVVKGWSETTGLSKMGFGREKTTYSYFAVATSVSLPCNSDIREVVAKSAIIITVAEDFFDMEGSLEDLEKLTNAVQRWDGEGLSGHAKTIFKAVVDLVTDFRVKCFKQSGKDIKKILQDIWGETFHSWLMEAKWSRSGGAPSTQEYLDMGMTSIAAHILVLPSSCLASPTTLLHQLCSSPYQPITKLLMVI…
287	Eucalyptus grandis	subfamily-f	EgranTPS100		MIDLARAVGLEIIFHESTECAIVDLFRNRQQILEREKLVDRNQYYPLLSYLEALPPTYKISNETILKRVDGDGSLFQSPSATASAYLSTGHKACLAYLQSLASNCASNGIPSIYLVDEKLAKLSLVYQLVRLGLTEYFDREKDDILAQIYSFCWFLDREEVRDHIEKHYEYFSSVLLNVYRASNLMLSDEQQLERARTFSRKLLEKILSGETRDECIISSSHRRMIEHELGLPWMARLDHLEHRMWLEEKDACVLWMGKLSWHRSSLVQNQDILQLALQDFVLRQSAYRMELDVVKGWSETTGLSKMEFCREKTTYSYFAVSTSISLPCNSDMREVVAKSAIIVTVADDFFDMEGSLEDLEKLTNAVQRWDGEGLSGHAETIFKALVDLVTDFRAKCFK…
288	Eucalyptus grandis	subfamily-b	EgranTPS101		RGRHERRLEEVKQLLKQVRGDSLESLVTVDALRRLAIDYHFEDEIEAILQRHLLISSSRSHSRPIDADNLHEAALRFRLLRQAGYPGNDILGFTSLFEASQLGIEGEDALDQVGESTRQRLHSSLADLDHVQTRFVRNSLGNPFHKSLARFTANDFLRNFVGHSSWTKNLGELAHLDMNIVRSVHQREILQVSNWWKELGMAKELKYARNQPMKWYIWPMAILTETGLSQERVLVTKPISFIYIIDDIFDVYGTIGDLTAFTDVVNRWECTEKDNIPDYMRTCFHALDDITNEFSLAVYKNQGGNPLCPLRKPWASLLNAFLVEARWLASGHSPTTQDYLDNAIVSSGVHVLLVHLFFILGERITPESVDHLENIPEIVSSTASILRLWDDLGSAEDEF…
289	Eucalyptus grandis	subfamily-b	EgranTPS102		RGRHERRLEEVKQLLKQVRGDSLESLVTVDALQRLAIDYHFEDEIEAILQRHLLISSSRSHSRPIDADNLHEAALRFRLLRQGGYPVPSDVFQRFLHKGTQNKKPQGNDILGFTSLFEASQLGIEGEDALDQVGESTRQRLHSSLADLDHVQARFVRNSLGNPFHKSLARFTANDFLRNFVGHSSWTKNLGELAHLDMNIVRSVHQREILQVSSWWKELGMAKELKYARNQPMKWYMWPMAILTETGLSQERVLVTKPISFIYIIDDIFDVYGTIGDLTAFTDVVNRWECTEKDNIPDYMRMCFHALDDITNEFSLAVYKNHGWNPLCSLRKTTTQDSLDYAIVSSGVHVVFVQAFFILGERITESVDHLENIPEIVSSTASILRLWDDLGSAEFQDGR…
290	Eucalyptus grandis	subfamily-b	EgranTPS103		GIKHDQKIKSLIDFLNKVVNEPVESLIIVDMIQRLGVKSLFREQIKAILAWQYTHFSSLNHGKDDVYEIALRFRLLRQEGYCVPADVFEYFNEKGKGFVMKLEGNIKGMMELYEASQMSTEGEDILDEAECFSSKCLNALLTCDLDNEQARMIESTLQYPYRKSFARLAPQSFVNDMQGANSWMEDLLEVANRKRRIDQYVHQKEIHQINRWWKELGLGEKMEFARDQPLKWYMWSMAILTDPSLSELRVELSKPISLVYIIDDIFDVHGTVDELILFTELIKWDNACAEQLPEYMKICFKVLNDIANDFGRIIFEKHGWNPTRFLKQMWANLCNAFLVEFQWNASGKLPKADDYLKNAIITSGVPLVLTHLLFLMGQNIANQSMDSKKEELPNIIFLI…
291	Eucalyptus grandis	subfamily-b	EgranTPS104		LPRTILAQLERETLPPRFVCPFFSCNSFCSAHRRFRKFHSRLLRQGGYPVPSDVFQRFLHKGTQNKKPQGNDILGFTSLFEASQLGIEGEDALDQVGESTRQRLHSSLADLDHVQARFVSNSLGNPFHKSLARFTANDFLRNFVGHSSWTKNLGELAHLDMNIVRSVHQREILQVSSWWKELGMAKELKYARDQPMKWYMWPMAILTETGLSQERVLVTKPISFIYIIDDIFDVYGTIEDLTAFTDVVDRWECTEKDNIPDYMRMCFHALDDITNEFSLAVYKNHGWNPLCSLRKTWASLLNAFLVEARWLASGHSPTTQDYLDNAIVSSGVHVLLVHLFFILGERITPESVDHLENIPEIVSSTASILRLWDDLGSAEFQDGRDGSYVECYKREFGSS…
292	Eucalyptus grandis	subfamily-b	EgranTPS105		GTKHEEKIKSIIGFLNNVGGEPVESLIIVDMIQRLGIKPLFQEQIKAILRWQYTHFTSLNQGKDNVYEIALRFRLRQEGYDVPCDVFEYFKDKGKGFIMKVEGNVKGMMELYEASQMSIEGDDILDEAKCFSSKCLNELLTCDLDPEQVRMIESTLRYPYRKSFARLAPLSFVNDMPGVNSWIEDLLEVANRERRIVQSMHQKENHQINRWWKESGLGEEMKFARDQPLKWYLWSIAILTDPGLSELRVELVKPISLVYIIDDIFDVYGKVDELILFTGVIKWDDACAEQLPEYMKKCFKVLSDITNDFGNIIFEKHGWNPTRFLKQMWANLCNAFLVEFQWNASGTLPKADDYLKNGIITSGVPLVLAHLFFQMGQNIANQSMDSKKEELPNTIFLVA…
293	Eucalyptus grandis	subfamily-b	EgranTPS106		GIKHDEKTKSLIDFLNKVVNEPVESLIIVDMIQRLGVESLFREQIKAILKWQYTHFSSLNHGKDDVYEIALWFRLLRQEGYRVPADVFEYFNDKGKGFVMKLEGNIKGMMELYKASQMSTEEEDILDEAECFSSKCLNALLTCDLDHEQARMIESTLQYPYRKSFARLAPQSFVNDMPGANSWMEDLLEVANKKRRIDQFVHQKEIHQINRWWKELGLGEKMKCARDQPLKWYMWSMAILTDPSLSELRVELIKPISLVYIIDDIFDVHGTVDGLILFTEAIKWDIACAEQLPEYMKKCFKVLNDIANDFGKIIFEKHRWNPTRFLKHMWANLCNAFLVEFQWNASGKLPKADDYLKNAIITSGVPLVLTHLFFLMGQNIANQSMDSKKEELPNIIFLM…
294	Eucalyptus grandis	subfamily-b	EgranTPS107		RIKHDEKTKSLIDFLNKVVNEPVESLIIVDMIQRLGVKSLFREHIKAILRWQYTHFSSLNHGKDDVYEIALRFRLLRQEGYHVPADVFEYFNDKGKGFVMKLEGNIKGMMELYEASQMSTEGEDILDEAGCFSSKCLNALLTCDLDHEQARMIESTLPYPYRKSFARLAPQSFVNDMPGANSWMEDLLEVANRKRRIDQYVHQEEIHQINRWWKELGLGEKMEFARDQPLKWYMWSMAILTDPSLSELRVELIKPISLVYIIDDIFDVHGTVDELILFTEVIKWDNACAEQLPEYMKICFKVLNDIANDFGKIIFEKHGWNPTRFLKQMWANLCNAFLVEFQWNASGKLPKADDYLKNAIITSGVPLVLTHLFFLMGQNIANQSMDSKKEELPNIIFLV…
295	Eucalyptus grandis	subfamily-b	EgranTPS108		RLLRQEGYYVPADVFEYFKDKGKGFIMKLEGNAKGMMELYEASQMSIEGVDILDEAECFSSKCLNELLTCDLDPEQVRMIESTLRYPYRKSFARLAPLSFVNDMLVANSWMEDLLEVANRERRIIQSLHRKEIHQINRWWKELGLGEEMEFVRDQPLKWYMWSMAILTDPSLSELRVELIKPISLVYIIDDIFDVYGKADELILFTEVIERWDNACAEQLPQYMKKCFKVLSDITNDLGNIIFEKHGRNPTRFLKQMWANLCNAFLVEFQWNASGKMPKADDYLKNAIITSGVPLVLAHLFFLMGQNIANQSMDSKKEELPNTIFLVAEILRLWDDLGSLKDENQNGYDGSYVECYLRENGSSYQSARKHVMELISKSWKLLNKECLSPCPFSAPFLEA…
296	Eucalyptus grandis	subfamily-b	EgranTPS109		GIKHEEKIKSIIGFLNNVGGEPVESLIIVNMIQRLGIKPLFQEQIKAILRWQYTHFTSLNHGKDNVYEIALRFRLLRQEGYDVPADVFEYFKDKGKGFIMKVEGNVKGMMELYEASQMSIEGEDILDEAECFSSKCLNELLTCDLDPEQVRMIESTLRYPYRKSFARLAPLSFVNDMLGLNSWIEDLLEVANRERRIVQSVHQKENHQINRWWKESGLGEEMKFARDQPLKWYLWSIAILTDPSLSELRVELVKPISLVYIIDDIFDVYGKVDELILFTGVIKWDDACAEQLPEYMKKCFKVLSDITNDFGNIIFEKHGWNPTRFLKQMWANLCNAFLVEFQWNASGTLPKADDYLKNGIITSGVPLVLTHLFFLMGQNIANQSMDSKKEELPNTIFLV…
297	Eucalyptus grandis	subfamily-b	EgranTPS110		RIKHDEKTKSLIDFLNKVVNEPVESLIIVDMIQRLGVKSLFREQIKAILRWQYTHFSSLNHGKDDVYEIALRFRLLRQEGYHVPADVFEYFNDKGKGFVMKLEGNIKGMMELYEASQMSMEGEDILDEAGCFSSNCLNALLTCDLDHEQARMIESTLQYPYRKSFARLAPQSFVNDMPGANSWMEDSLEVANRKRRIDQYVHQEEIHQINRWWKELGLGEKMEFARDQPLKWYMWSVAILTDPSLSELRVELIKPISLVYIIDDIFDVHGTVDELILFTEVIKWDNACAEQLPEYMKICFKVLNDIANDFGKIIFEKHGWNPTRFLKQMWANLCNAFLVEFQWNASGKLPKADDYLKNAIITSGVPLVLTHLFFLMGQNIANQSMDSKKEELPNIIFLV…
298	Eucalyptus grandis	subfamily-b	EgranTPS111		RIKHDEKTKSLIDFLNKVVNEPVESLIIVDMIQRLGVKSLFREQIKAILRWQYTHFSSLNHGKDDVYEIALRFRLLRQEGYHVPADVFEYFNDKGKGFVMKLEGNIKGMMELYEASQMSMEGEDILDEAGCFSSNYLNALLTCDLDHEQARMIESTLQYPYRKSFARLAPQSFVNDMLGANSWMEDLLEVANRKRRIDQYVHQEEIHQINKWWKELGLGEKMEFARDQPLKWYMWSMAILTDPSLSELRVELIKPISLVYIIDDIFDVHGTVDELILFTEVIKWDNACAEQLPEYMKICFKVLNDIANDFGKIIFEKHGWNPTRFLKQMWANLCNAFLVEFQWNASGKLPKADDYLKNAIITSGVPLVLTHLFFLMGQNIANQSMDSKKEELPNIIFLV…
299	Eucalyptus grandis	subfamily-b	EgranTPS112		RGRHERRLEEVKRLLKQVRGDSLESLVMVDALQRLAIDYHFEDEIEAILQGHLLISSSRSHSRPIDADNLHEAALRFRLLRQGGYPVPSDVFQRFLHKGTQNKKPQGNDILGFTSLFEASQLGIEGEDALDQVGESTRQRLHSSLADLDHVRDRFVRNSLGNPFHKSLARFTANDFLRNFVGHSSWTKNLGELAHLDMNIVRSVHQREILQVSSWWKELGMAKELKYARDQPMKWYMWPMAILTETGLSQERVLVTKPISFIYIIDDIFDVYGTIEDLTAFTDVVNRWECTEKDNIPDYMRMCFHALDDITNEFSLAVYKNHGWNPLCSLRKTWASLLNAFLVEARWLASGHSPTTQDYLDNAIVSSGVHVLLVHLFFILGERITPESVDHLENIPEIV…
300	Eucalyptus grandis	subfamily-b	EgranTPS113		MIESALQYPYRKSFARLAPQSFVNDMSGVKSWMEDLLEVANRNRRIDQSVHQKEIHQINKWWKELGLGEKMKFARDQPLKWYMWSMAILTNPSLSELRVELIKPISLVYIIDDIFDVHGMVDELILFTEVIKRWDYACAEQLPEYMKKCFKVLNDIANDFGKIIFEKHGWNPTRFLKHMWANLCNAFLVEFQWNASGKLPKADDYLKNGIITSGVPLVLTHLFFLMGQNIANQSMDSKKEELPNIIFLIAEILRLWDDLGCAQDENQNGYDGSYVDCYLGENGSSYQSAREHVMKLISKLWKLLNKECLSPCPSSAPFLEACVNAAKMVSLMYNYEDKRGLGLLQDHMKSLTCDHETI
301	Ocimum sanctum	subfamily-a	Os01g23530		NDKDLNLVSLRFYLLRKNGYNMSSGIFLSFKDNEGNFIVDDTRSLLNLYNAANLRVYGEKVLDEAATFTISRLEGVLESSDSILSEVSFALEAPIFRRARIVEMRNYIPIYEIEATRNETILEFAKLNFNLLQLLYCEELNKITLWWKELKVKSNLSFSRDRIVEMYFWMNGALYEPHYSHSRIILTRVTAFMTIIDDIFDTYGTTEESMLLAEAINRWDESAIGLPEYIRGFYAYLLKTFDSFEEELGPEKRYRLKRLVQAYTKELKWRDEDYTPKTLEEHFEVSMRSSGGFTLAAASFVGMDDIATKDIFEWILSYPSLFKTFDIFVRLSNDIVSNKREQTGDHYASTIQCYMKEHGTTIHETYQRLRELIEDSWKDMVEHCTDQPLIVPQTVVNFA…
302	Ocimum sanctum	subfamily-a	Os01g42610		YSSNLHEVALRFRLLRQQGYWVSPDEFNKFKCEDGSFKSDINNDPKGLLSLYHAAYLLTHNERALKEAILFATHHLELLSGSLEFPLAEQVKRALQIPLPRTLKRVEALNFIFEWWKDVSSDINLDYTRDRVVECYFCAYIVYYEKEYARARMMLAKKIMLISLLDDTYDVHATLEEARKFNEALQRWDKNAVSLVPEGLKRFFLSIMSNFRDFEDELEPHEKYRNAYNIKAFQILSNNYLQEAEWFHQKYIPSFTEHATVSLVTGGAIELPVSIIVGMGDIATKDAFDWALSYADAGRAFGEVSRFMDDLAVSQNGREKMDVANAVECYMKEHGVTSDVAEAEISEMVEGAWRTLNQARFVYLPFVQRIANVSMSIALLF
303	Ocimum sanctum	subfamily-b	Os02g02930		AHGGDLLDATLAFRLMREAGHHVSADEVGRFTDDNGEFRLDYRKDIRGLLSLQDISHMNIGQEASLCKAKEFSTRNLESAINYLEPNLARYVRQSLDHPYHVSLNQYKARHHLSYLQTLPIRCTAMEELALADFQLNKLLHQMEMQEIKRWWMDLGLAQEIPVARDQVQKWFVWMMTAIQGASLSRCRIELTKIVSFVYIVDDIFDLVGTREELSCFTQAIRMWDLAAADSLPSCMRSCFRALHTVTNDIADMVEREHGVNPINHLKKAWAMLFDGFMTETKWLSAGQVPDSEEYLRNGVVTSGVPLVFVHLLFMLGHDVSQNAAEFVDHIPPVISCPAKILRLWDDLGSAKDEAQEGLDGSYKELYLKENGLAAGEAEEHVRRLIAGEWEELNRECFT…
304	Ocimum sanctum	subfamily-c	Os02g17780		ARNSNVKEVDDTAMAFRLLRLHGYNVSPSVFKNFEKDGEFFCFVGQSTQAVTGMYNLNRASQISFPGEDILQRARNFSYEFLREREAQGLHDKWIISKDLPGEVQYTLDFPWYASLPRVEARTYIGQYGGNDDVWIGKTLYRMPIVNNATYLELAKQDFNRCQALHQHELQGLQKWFIENGLEAFGMTPEDVLRAYFLAAACIFEPNRASERLAWARVSVLANTISRHFDMSSMKRMERFMWSSEENGNLGGYAGILARTLCQLIDLLSQETPPVREGQKCIHNLIRCAWIEWMMQQINMKDGRYDKGRVMHPGSCTVHNKETCLLIAQIVEICAGREMINNTEGSWFIQLASSICDSLHAKMLLSQDKKNETTINQIDKEIELGMQELAQYLLVDDRR…
305	Ocimum sanctum	subfamily-e	Os02g36140		KDEEIMLDVTTCAMAFRLLRMNGYDVSSDELSHVAGASGFRDSLQGYLNDRKSVLEVYKTSKHSISENDLILDSIGSWSGSLLKEMLCSNGKGTPGREEIEFALKYPFYSTLERLVHRKNIVLFDAKGSQMLKTECMPVHDSQDFLALAVDDFCISQSNYQNELNYLESWVKDNRLDQLHFARQKITYCYLSGAATTFRPEMGYARTSWARTAWLTAVIDDLFDVGGLEQEQENLLALMEKWEEPGEDEYSEDVKIVFQALYNTVNEIGAKASALQGHDVTKYLVDVWLHVVRCMKVEAEWQRSQHLPTFEEYMESGMVSLGQGCTVMSALFLIGEKLPEGIVELEEYDELFRLMGTCGRLLNDIRGIEREESDGKMTNGVSLLVHASGMSVDEAKTEV…
306	Ocimum sanctum	subfamily-c	Os02g36210		GGLCPVKDIDDTAMAFRLLRLHGYNVSSSVFNHFEKDGEYFCFAGQSSQSLTAMYNSYRASQIVFPGDDDGLEQLRAYCRAFLEERRATGLMDKWVIANGLPSEVEYALDFPWKASLPRVETRVYLEQYGASEDAWIGKGLYRMTLVNNDLYLEAAKADFTNFQRLSRLEWLSLKRWYIRNNLQAHGVTEQSVLRAYFLAAANIFEPNRAAERLGWARTAILAEAIASHLRQYSANGAADGMTERLIDWDWESKDSAARSLLYALDELIDLHAFGNASDSLREAWKQWLMSWTNESQGSTGGDTALLLVRTIEICSGHGSAEQSLKNSADYARLEQIASSMCSKLAKILAQNGGSMDNVGIDQEVDVEMKELIQRVYGSSSNDSVTFLDVVKSFCYV
307	Ocimum sanctum	subfamily-e	Os02g36220		NEEELMLDMGTCAMAFRLLRMHGYDISSDGMAQFVEQSSFDDSIHGYLNDTKALLELYRSSQIRCLEDDLILQDIGSWSARVLQEKISSKMTHKSEMLEVEYALKFPVYATLERLEQKRNIEQFKTKEQLKIEGFKLLKSGYRGAITHDEILALAVDEFHSSQSVYQQELQDLNSWVAQTRLDELKFARLMPSITYFSAAATMFPSELSEARIAWTQNCILTTTVDDFFDGDGSKEEMENLVKLIEKWDGHGEIGSSECVEILFYAIYNTSKQIAEKAVPLQKRNVVDHIAESWWFTVRGMLTEAEWRMDKYVPTTVEEYMSAAVDSFALGPTITSAALFVGPELSEEVFRSKEYIHLMNLANTIGRLLNDMQTYEKEIKMGKVNSVMLHALRGSEASM…
308	Ocimum sanctum	subfamily-e	Os02g36264		NEEELMLDMRTCAMAFRLLRMHGYDITSDGMAQFVEQSSFDDSIHGYLNDTKALLELYKSSQLRCLEDDLILEEIGSWSARVLLEKISSKMIHISELPEVEYALKCPVYAILERLEQKRNIEQFKTKEQLKIEGFKLLKSGYRGVIPNDEILALAVDEFHSSQSVYQQELQDLNSWVAHTRLDELKFARLMPSITYFSAAAVLLPSESARIAWTQNCILTTTVDDFFDGEGSKEEMENLVKLIEKWDDHGEIGSSECVEILFYAVYNTSKQIAEKAMPLQKRNAVDHIAESWWFTVRGMLTEAEWRMDKYVPTTVEEYMSAAVDSFAVGPIITSAALFVGPELSEEVFRSEEYIHLMNLANTIGRLLNDMQTYEKEIKMGKVNSVMLHALRGSEASMEE…
309	Ocimum sanctum	subfamily-a	Os03g22634		PSLHDVALRFRLLRQQGLWVSSDVFNKFKHRDGSFIIDITNDPKGLLSLYNAANLLTHNEEALQEAILFSRHHLELMKSNLKSPLAEQVSRALQIPLSRNLKRVEALSYILEYNVHEQTYNPSILELAKLDFNLLQHIHQRELKTITQWWEDLSNDIGLDYIRDRIVECYFWSYSMYFEEEYTRARMILAKFFMLTSLLDDTYDTHATLEECRNLNVAIQSWDESDISVLPDYLKKFFLKVMSNFVEFENELEPHIRHRNAYNRKVFQLLSGYYLQEAEWFHHNYVPSFKEQIEVSVMSAVTEETLEWAIGNNDAVRAGGEVARFMDDMAAFKNGRNKLDVASSVECYIKEYNVTSEVALAKIGSLVEDAWKTINQAHIRELLPFVHRVTNLSRSMAILF
310	Ocimum sanctum	subfamily-a	Os03g24640		DFAGSDDDLYTVALRFRLLRQHGVWVSACVRDKFRDGTCSFSSSLRDDPRGLLSLYNAAHMAAPVEIALDDIIAFARCHLEALSMEGELKSPLAEQVSRAPDIPLPRFPRRLETMSYLVEYEQEDEHDDMLLELARLEFELTRCLHLEELKALSLWWRELYESVKLSYARDRLVESYFWTCGVFHEEEYSRARIMFAKVFGLLSLMDDTYDVHATLEECYKLNEAIQRWDEGAISILPEYLRMFYIKLLSNFDELEASLEPHEKFRVSYAKNAFKLSSEYYLREAKWSNTKYTPSFAEHLEVSVMSSGFPMLAPVVLMGVHDVATAAAFEWATGVPDVVIAASGEVARFLNDIASHRVGKNEKDVPSSVESYMAEHGVGEEAALAAVAAMAEHGWRTIN…
311	Ocimum sanctum	subfamily-a	Os03g24680		GSDVADDDLHVTSLRFRLLRQHGLGISADVFDKFRDNGGSFRASLSSDTRGLLSLYNAAHLAMPGEEVLDDAIAFSRRHLRSMKTAGKLRSPMAEQVSRALDIPLPRTPRRLEAMRYIHEYGDEPGFDGVVLELARLDFELVKSLHLRELKALTLWWKDFYDNVKLSYTRDRIAEVFFWVSGVYYEEKYSRARIMLAKVFGLITLMDDTYDVQDTLDECCRFNETIQRWDNGAVSILPEYMHAYYIKLLSNFDEMENSLEPNEKHRVSYAITMYKQLSEYYLQEARWSSHRYLPSFAEHLYVSSISSGIPALAPAVLMGVHDVATKEALEWACAIPDLLLASGEEGRASLVETYMTEHGAGGDAAVAAVAAASERAWRRINRACVAVEPALLPALVNLT…
312	Ocimum sanctum	subfamily-a	Os03g24690		AGFDDGDQLYLESLRFRLLRQHGFWVSADVFDKFKDSTGCFRESLSTDARGLLSLYNAAHLAMPGEAALDDAIAFSRRSLQSLQGALRSPMAKQVSRALDIPLPRAPKLLETMHYITEYEQEAAHDGMVLELARLDFELVRSLYLKELKALSLWWRQLYDSVQLSYARDCLVESYFWTCAMFHGEDYSRARIIFAKVFQLMTMTDDIYDIHATLEECYKFNEAVQRWDKSAVSILPEYLRNFYIRILNDFDEMEDSLEPDEKHRMSYVKSSFKQQSEYYLREAQWSSDKHMPSFAEHLDVSFMSIGYPTMAVVVLLCARDAASMEASEWAPSLVRAGGEVTRFLNDIASYKTGKSGKDAASTIECYMAERGVGGEEAVAAVAALVESAWRTINRACVEM…
313	Ocimum sanctum	subfamily-a	Os03g31430		ANDDFHAISLQFRLLRQQRRYMPCDAFKEFIDKQGNLNGTLCSDTRALLALYEAAHLGTPNEEILREAQVETTNQLKRIVDCIEKPLSNKVRHALETPSFRRMKRLEARLYIPLYEEDKEECNEMILELAKLDFYLLQRLHREEVKEICEWYHGLESPRELFYARHRPAEAYFWALGVYYEPEYAKPRKLLAKFIATITPYDDTFDNYGLWKELQPFADVMQRWDEKGAEQLGRCYKEYAQFMFGTMNEIEGALPKGTPRKNVNVIKDIITEVCKGYVTEIDWRDSKYIPPLKEHLQITLVTCFYWAINCTAFVVFQEGVTEEVMIWMSGFPQIVKDSCIVSRLMDDIVAHAFETERNNVATAVTCYMKEYDSTKEEAIKALWNDVENAWKDMNEEYLS…
314	Ocimum sanctum	subfamily-c	Os04g09900		TKNCPVKDIDDTAMGFRLLRLYGYQVDPCVKKFEKDGKFFCLHGESNPSVTPMYNTYRASQLKFPGDDGVLGRAEVFCRSFLQDRRGSNMKDKWAIAKDIPGEVEYAMDYPWKASLPRIETRLYLDQYGGSGDVWIGKVLHRMTLFCNDLYLKAAKADFSNFQKECRVELNGLRRWYLRSNLEKFGGTDPQTLMTSYFLASANIFEANRAAERLGWARVALLADAVSSHFRNSTSNEELISLVPFDDAYSGSLREAWKQWLMAWTAKESSQESIEGDTAILLVRAIEIFGGRVLTGQRPDLWEYSQLEQLTSSICCKLSRVLAQENGESTEKVEEIDQQVDLEMQELTRRVLQGCSAINRLTRETFLHVVKSFCYV
315	Ocimum sanctum	subfamily-e	Os04g10060		RDEEVMLDLPTCAMAFRLLRMNGYGVSSDDLSHVAEASTFHNSVEGYLDDTKSLLELYKASKVSLSENEPILEKMGCWSGSLLKEKLCSDDIRGTPILREVEYALKFPFYATLEPLDHKWNIENFDARAYQKIKTKNMPCHVNEDLLALAAEDFSFCQSTYQNEIQHLESWEKENKLDQLEFTRKNLINSYLSAAATISPYELSDARIACAKSIALTLVADDFFDVGSSKEEQENLISLVEKWDQYHKVEYSENVKAVFFALYSTVNQLGAMASAVQNRDVTKYNVESWLDYLRSLATDAEWQRSKYVPTMEEYMKNSIVTFALGPTILIALYFMGQNLWEDIVKNAEYDELFRLMNTCGRLQNDIQSFERECKDGKLNSVSLLVLDSDMSVEEAKEAI…
316	Ocimum sanctum	subfamily-a	Os04g26960		TSSNLHEVALRFRLLRERGFWVSPDIFNKFKGDDGNFLNEFAEDPRSLLSLYNAAHLFIHGEPELEEAISFARNHLESMSSHSVLKAPLADQVKRHLRLPLPRTHKRVEMLHYMFEYDQENEHNPVLLELAKLDFNLLQQVHLKELKEISRWWKDVLAYMGLDHIRDRVIECYTWSYAVYHEKDLALARMIFAKLVALTSVLDDTYDVHASIEECRMLNVAIQGWDDSAALLVPEYLRKFYEIILRTFREFEDQIPRNQRYLAAFSKAEFQKLTSNYLEAAEWYHRNHKPSFNDQVALGTATTGTRSLAAGLMLGMGDATTKQAFQWAVTSTDAIISCGKIGRLMNDISGFKLGQNKADMACAVEAYIEEHKVTADVAIARINEVLEDEWKTTNQARVA…
317	Ocimum sanctum	subfamily-a	Os04g27070		ASSKLHEVALRFRLLREHGFWVSPDVFNKFKGDHGTFNNELSLADDPRGLLSLYNAAHLFIHGEPELVEAISFARHHLESFNRRNVLKAPLADQVKRALHLPLPRTHRRVEMVSYMFEYGREDGHNPVILELAKLDFNLLQRVHLKELKEISRWWKDVSGYMGINHIRDRVIECYTWSYAVYHEEEMSFARMLFAKIVVIIALLDDTYDVHGSIQECRMLNAAIQGWDDSAVLLVPEYLRKFYEFILRCFREFEDQVPSNQKYLIAFSKTELQRLSSYYLEGAEWSHRKHMPSFSEQVALATMTTGTRPLAAGLMVGMSEMTTKQAYEWAVNSTDAIISCGKTGRFMNDIAGFKLGQNKADMPCSVESYINEHKVTADVAIAKINELVEDEWKTTNQAR…
318	Ocimum sanctum	subfamily-a	Os04g27190		TSSSLHEVALHFRLLREHGIWVSPDVFEKFKGEDGRFINTIADEPRALLSLYNAAHLLVHDEPELEEAMSFARHHLESMRDGSRLKAPLDNQINRALHLPLPRTYKRVEMLHYMLEYGQEEECIVVLLDLAKLEFNLLQHVHLKELKAFSQWWKDLYGYVELSHVRDRAVESYLWSYALFYEENLTLTRMILAKIIVFIVLMDDTYDDHATIEECRKLNEAIQRWDESAISLLPEYMKKFYRALLNYFRETEAQVEASDKYRVTCMKKEFQNLSTYYLQEFEWLHQNYKPAFKERVALSTLSSTVPLLCVTAAVGQGDAVTKESFELTTVRSSAVIACAKIMRFMNDIAAFKSGKNKGDAANTVECYINEHKVTSEVALDKIESMIESEWRTLNQVQKQ…
319	Ocimum sanctum	subfamily-a	Os04g27340		TSSSLHEVALHFRLLREHGIWVSPDVFEKFKGEDGRFINTIADEPRALLSLYNAAHLLVHDEPELEEAMSFARHHLESMRDGSRLKAPLDNQINRALHLPLPRTYKRVEMLHYMLEYGQEEECIVVLLDLAKLEFNLLQHVHLKELKAFSQWWKDLYGYVELSHVRDRAVESYLWSYALFYEENLTLTRMILAKIIVFIVLMDDTYDDHATIEECRKLNEAIQRWDESAISLLPEYMKKFYRALQNYFRETEAQVEASDKYRVTCMKKEFQNLSTYYLQEFEWLHQNYKPAFKERVALSTLSSTVPLLCVTAAVGQGDAVTKESFELTTVRSSAVIACAKIMRFMNDIAAFKSGKNKGDAANTVECYMNENKVTSEVALDKIESMIESEWRTLNQVHQQ…
320	Ocimum sanctum	subfamily-a	Os04g27400		ISSSLHDVALRFRLLRQHGFHVSPDVFNKFKGDDGRFVSGITNDPRGLLSLYNAAHLLTHDEPELEEAISFATQHLASLSSGTDLNPHLIDQINRALDVPLPRTYRRMETLCYMPEYRQEEGHIPILLELAMLDFNLLQHVHLKELKAISEWWKDLYGYMGLSYIRDRVVESYVWSYVVFYEEDSALARMIFTKIIAFIILMDDTYDSYATIQECRKLNEAIQRWDESATALPEYIKKFYSALLKTFKEFEIHVEDDGQYRIDHTKKAFQNLSAYYLQEAEWSYQNYKPSFEEQVALSTVTSTVPLLCVSTTVGRGDALTNEAFEWAANDIGAKIACAKITRFMNDIAAFQRGKNRGDVVSTVECYMNENKVTSEGAFTKIDLMIEDEWRTINQALCLP…
321	Ocimum sanctum	subfamily-a	Os04g27540		TSSSLHEVALRFHLLREHGLWVSPDVFNKFKADDGKFIDEHNDLKQPLFDKFSRALHLPLPRTYKRVETLHYFLEYGQEEGHIPILLDLTKLDFNILQRVHLKELKAISEWWKDLYKYIGLTYISDRAVESYIWSHTMLFGEGLALTRMICAKIIILLVIMDDTYDAHATIEESRKLNEAIQRWDESAIPRVPEYLKKFYIKLLNNFKEIEDQVMDNEKYKVAYAKKEFQKLSHYYLQEVEWLHQNHKPSFQEQVDLSTKTSTAHLMFVSTTVGLGDAVTKEALEWAESSTAIVAVGKIMRFMNDIAAFKHGKNKGDVTSTMECYMNEHKVISDVAFMKLTSLIEHEYRTINQAELSLPAAQRVVVVSLMFFY
322	Ocimum sanctum	subfamily-a	Os04g27720		TSSSLYEVALRFRLLREHGFWVPPDAFNKFKGDDGRFRNEIANDPRGLLSLYNAAHLLIHGEPELEEAITFAREHLKLMSQDNVLNPPLACQVRRALTLPLPRTFKRVETICYMLEYQLEEGNIPILLDLARLDFNLLQHIHLKELKAISEWWKDLYGYMGLSYIRDRTIEGYTWSYMMFYEEGFAFTRMFVAKLIALCRWDKSAISILPEYLKKYYSKLLINFKEFQDQVTDNEKYMVACTKEEFQKQSTYYLQEAEWSNQKYKPGFKDQVVLSTKSSAVQLLCVAAMVGWGGTMTTEAFEWVASGNAAVIACAKIGRFMNDIAAFKRGKNKRDVASSVECYMNENGVTSEAAFAKINALVEDEWRSTNQTRLTLLPMVQRIVNFTVSMALFY
323	Ocimum sanctum	subfamily-a	Os04g27790		TSSSLHEVALRFRLLREHGLWVSPVTFNKFKGDDGRFMNGIADEPRGLLSLYNAAYLLVHDEPELEEAISFSRYHLKSMMQGNNLKHPLSDQVKRALNTPLPRTSKRTETLHYLSEYGQEEGHMSILLDLAKVEFNLLQGVHLKELKAISEWWRDLNEHVELSYLRDRVVESYTCSHMLFYEEGLAFTRITFTKIIVLIIMMDDTYDSHATIQECRKLNEAIQRWNESAVSVLPEYLKNFYHKLLNNFKEFENQVVVSEKYRVAHAKKEFQILSHYFLQEAEWSHNNYKPSFEEQLALSTKTSTVQLLCVSTTVGRGDAITNEAFMWAASSTTVTSCAKIMRFMNDIASFERGKNKGEIASTVECYMNEHNIISEVAFAKLDSLVEDEWRTINQARCQL…
324	Ocimum sanctum	subfamily-e	Os04g52210		RDEEVMLDITTCAMAFRILRMNGYDVSSDDLCHIAEVSDFHSSHQGYLSDTRTLLELYKASEVSVADNEFILDRIGSWSGRLLKEQLSSGALQRTSSIFEEVEHALDCPFYATLDRLVHKRNIEHFAAMSYISYAQNNIPDELERIDSWVKENRLHELKFARQKSAYFYLSAAGTVFDPEMSDARIWWAINGVLTTVVDDFFDVGGSREELENLISLVEMWDEHHKEEYSEQVEIVFFAIFNSVNQLGAKVSAVQGRDVTKHLIEIWLDLLRSMMTEVEWRISNYVPTPEEYMENAAMTFALGPIVLPALYLVGPKIPESVVRDSEYNELFRLMSTCGRLLNDVQTYEREDGEGKVNSVSLLVIQSGVSIEEARREIMKPIERCRRELLGLVLAVPGPC…
325	Ocimum sanctum	subfamily-e	Os04g52230		RDEEIMLDITTCAMAFRLLRMNGYHVSSVELSPVAEASSFRESLQGYLNDKKSLIELYKASKVSKSENESILDSIGSWSGSLLKESVCSNGVKKAPIFEEMKYALKFPFYTTLDRLDHKRNIERFDAKDSQMLKTEYLLPHANQDILALAVEDFSSSQSIYQDELNYLECWVKDEKLDQLPFARQKLTYCYLSAAATIFPRELSEARIAWAKNGVLTTVVDDFFDLGGSKEELENLIALVEKWDGHQEEYSEQVRIVFSAIYTTVNQLGAKASALQGRDVTKHLTEIWLCLMRSMMTEAEWQRTKYVPTMEEYMANAVVSFALGPIVLPTLYFVGPKLQEDVVRDHEYNELFRLMSTCGRLLNDSQGFERESLEGKLNSVSLLVHHSGISIDEAKMKAQ…
326	Ocimum sanctum	subfamily-e	Os04g52240		RDEEIVLDMQTCGMAFRMLRMNGYDVSSDELSHFSEPSSFHNSLQGYLNDTRSLLELHKASKVSIAEKEVEYALEFPFYTILDRLDHKRNIEHFDITSSQMLETAYLPCHSNEEIMALGVRDFSSSQFIFQEELQQLNSWVKESRLDQLQFARQKLDYFYFSAAATIFTPELSDVRILWAKNGVLTTVVDDFFDVGGSKEELENLVALVEKWDKNDKTEYSEQVEIVFSAIYTSTNQLGSMASVVQGRDVTKHLVEISDILWNYFFSEVRTDKLNIVASVNLCIRIAEVYDDRGRVEAEPHCILLGPKMPDSVIRSQECSELFRLMSKCGRLLNDVQSYEREGSQGKLNSVSLLALHSGVSMEEAVKQIQRPIEKCRRELLKLVAVPRPCRELFWSMCK…
327	Ocimum sanctum	subfamily-a	Os07g11790		NSSDLYEVALRFRLLRKQGYWVSPDEFNKFKAEDGSFSSDDITNDPKGLLSLYNAAHLLTHNEKALEEAILFARHHLQLLRGNLAYPLDEQVTRALEIPLPRTMKRVEVLNYIFEYSAEEKMFNPSILELAVLDFNILQKVHQNELKEICQWWENLSSDIRLDYVRERVVECYFCAYAAYYEKEHARARMIFAKRCMLFSLLDDTYDVRATLEEARKFNDALQRWDKSDVSLLPEDLKRFFLSIISNFREFEDELEPHEKYRNSYNIKAFQILSSNFLQEAEWFHQNYIPCFTDHVTVSLQTGGAIELPVSLIVGMGDIATKEVLDWALANPDAGRAFAEVARFMDDLAASHSGRDKMDVASTVECYMNEHGVTREVAEAKIAGMAEDGWKSMNQIRFA…
328	Ocimum sanctum	subfamily-a	Os08g04500		DTDNHYDLHTTALRFYLLRKHGYYASPDVFQRFRDEEGNFTRDDTRSMLSLYNAAHLRIHGEEILDDAIVFTRNYLQSVVKHLQSPMADEVCSALRTPLFRRPRRVEARHYISVYDKLPTRNETILEFAKLDFGILQSLYCEELNILTMWWKELQLQDHLSFARDRMVEMHFWMLGVLFEPQYSYGRTMLTKLFIFVSIFDDIYDNYSTLEESKLFTEAIERWDEEAAEELPGYMKFFYKKVLTTMKSIETDLKLQGNKHVDYVKNLLIDATRCFYNEVKWRSEDQVAATVEEHLKISVPSSCCMHVPVYAFVAMGDVTTDDAINWGMAYPKIITSSCIVGRLLNDIASHEREQGSSSSSSSVEACMREHGITKEEAYAKLRELVEESWMDIAGECLAQ…
329	Ocimum sanctum	subfamily-a	Os08g07080		NDKDLHLVSLRFYLLRKNGYDVSSDMFQHFKDKEGSFVADDVRSLLSLYNAAFLRTHGEKVLDEAIVFTTNRLRSELEHLKSPAADEVSLALNTPLFRRVRILEIRNYIPIYESATTRNESILEFAKLNFNLLQLIYCEELKSITGWWKELNVESNLSFIRDRIVEMHFWMIGACSEPHYSLSRIILTKMIAFITILDDIFDTYATTEESMMLAKAIYMCNETATVLLPKYMKDFYLYYLKTFDSFEEALCPNKSYRVCYLKELFKRLVQEFSQEIKWRDDHYIPKTIEEHLELSRKTVGAFELACASFVGMGDLVAKETLDCLLTYPELLKSFTTCVRLSNDIASTKREAGDHHHASTIQSYMLQHGATAHEACVGIKELIEDSWKDMMKEYLDLQPK…
330	Ocimum sanctum	subfamily-a	Os08g07100		NDKDLHLVSLRFYLLRKNGYDVSSDIFQHFKDKEGSFVADDTRSLLSLYNAAYMRTHGEKVLDEAVVFTTNRLRSELKHLKSPVADEVSLALDTPLFRRVRIIETQNYIPIYESATTRNEAILEFAKLNVNLLQLIYCEELKTITRWWKELNVESNLSFIRDRIVEMHFWMTGACSEPHYSLLRIILTKMTAFITILDDIFDTYATTEESMMLAKAIYMCNESATVLLPKYMKDFYLYYLKTFDSFEEALGPNKSYRVLYFKELREQAGDHYASTIQCYMLQHGTTIHEACIGIKELIEDSWKDMMKEYLNLQPKIVARVIDFARTGDYIY
331	Ocimum sanctum	subfamily-e	Os11g28530		DEEEIMLDMATCAKAFRLLRMHGYDVSSEGMARFAERSSFDDSIHAYLNDTKPLLELYKSSQVHFLEEDFILENIGSWSAKLLKQQLSFNKISKSLMPEVEYALKYPFYATVEVLEHKGNIERFNVNGFQRLKSGYCGSGADKEILALAVNKFHYAQSVYQQELRYLESWVAEFRLDELKFARVIPLQSLLSAVVPLFPCELSDARIAWSQNAILTAVVDDLFDGGGSMEEMLNLVALFDKWDDHGEIGCSSNVEIMFNAVYNTTKRIGAKAALVQKRCVIDHIAEQWQVMVRAMLTEAEWAAGKHIPATMGEYMSVAEPSFALGPIVPVSAYLLGEELPEEAVRSPEYGRLLGLASAVGRLLNDVMTYEKEMGTGKLNSVVLLQPASRGASVEAARAE…
332	Ocimum sanctum	subfamily-e	Os12g30824		NEEEVMLDIPTCAMAFRLLRTHGYDITSDEMAHFSEQSSFDDSIHGYLNDTKTLLELFKTSQIRFSCEDLVLENIGTWSAKLLKQQLLSNKLSTSAQEVEYVLKFPLHSTLDRLEHRRNIEQFKVEGSKVLKSGYCGSHSNEEILALAVDYFHSSQSVYQQELKYFESWVKQCRLDELKFARVMPLIVHFSSAATIFAPELADARMVLSQTCMLITVYDDFFDCPESREEKENYIALIEKWDNHAEIGCSKNVEIVFYAVYNTYKQIGEKAALKQNRSIMDQLVEDLVSSAKAMMVEADWTATKYIPATMEEYMSNAEVSGAFASFVCPPLYFLGLKLSEEDVKSHEYTQLLKLTNVIGRLQNDSQTYRKEILAGKVNSVLLRALTDSGNTSPESIEAA…
333	Populus trichocarpa	subfamily-g	Pt0001s31550		DNREMKEDLYGTSVEFRLLRQHGYNVPQVFNSFKDEQGNFKNCLRDDVKGMLNLYEASYYLVNGESILEEARDFSEKHLKEYSKEQNEDHYLSLLVNHSLELPLHWRMQRMEARWFIDAYGRKRDLNPILLEFAGLDFNMVQAKYQEDIRHASRWWTSMDLGNKLFYTRDRLMENTLWAVGEVFEPQFGYYRKMATRITALITALDDAYDVYGTLEELEVFTDVIESWDVNALDQLPYYMKISFFALFQSINEIGYNILKEQGINVVPSLKKLWGDLCRAFLKEAKWYYAGYTPTLQEYLDNAWLSVSGQVILGHAFFLVTNQLTEEAVRCCMEYPDLIRHSSTIVRLADDLGTSSDEIARGDNPKSIQCYMHETGATEQEAREHVRYLIYETWKKLNV…
334	Populus trichocarpa	subfamily-g	Pt0001s31570		DNREMKEDLYATSVEFRLLRQHGYNVPQDVFNSFKDEQGNFKNCLRDDVKGMLNLYEASYYLVNGESILEEARDFSEKHLKEYSKEQNEDHYLSLLVNHSLELPLHWRMQRMEARWFIDAYGRKRDLNPILLEFAGLDFNMVQAKYQEDIRHASRWWTSMDLGNKLFYTRDRLMENTLWAVGEVFEPQFGYYRKMATRITALITALDDAYDVYGTLEELEVFTDVIESWDINALDELPYYMKISFFALFQSINEIGYNILKEQGINVVPSLKKLWGDLCRAFLKEAKWYYAGYTPTLQEYLDNAWLSVSGQVIIGHAFFLVTNQLTDEAVRCCMEYPDLIRHSSTIVRLADDLGTSSDEIARGDNPKSIQCYMHETGATEQEAREHVRYLIHETWKKLN…
335	Populus trichocarpa	subfamily-g	Pt0001s31580		DNREMKEDLYGTSVEFRLLRQHGYNVPQDVFNSFKDEQGNFKNCLRDDVKGMLNLYEASYYLVNGESILEEARDFSEKHLKEYSKEQNEDHYLSLLVNHSLELPLHWRMQRMEARWFIDAYGRKRDLNPILLEFAGLDFNMVQAKYQEDIRHASRWWTSMDLGNKLFYTRDRLMENTLWTVGEVFEPQFGYYRKMATRVNALITTLDDAYDVYGTLEELEVFTDVIESWDINALDQLPYYMKISFFALFQSINEIGYNILKEQGINVVPSLKKLWGDLCRAFLKEAKWYYAGYTPTLQEYLDNAWLSISGQVILGHAFFLVTNQLTEEAVRCCMEYPDLIRYSSTIVRLADDLGTSSDEIARGDNPKSIQCYMHETGATEQEAREHVRYLIHETWKKLN…
336	Populus trichocarpa	subfamily-a	Pt0001s44080		DDDHHHNDLYAISLKFRLLRQQGYKISCDVFGKFKNSQGNFNDSLVNDTRAILSFYEATHLRVHGDEVLEEALVFTTSHLEFLATHSSSPLRAKINHALKQPIRKNIPRLEARNYFSVYQEDPSCSEVLLNFAKLDFNILQKQHQKELSDIAKWWKELDFAKKLPFARDRVIECYFWILGVYFEPEHFLARRMLTKVIAMTSVIDDIYDVYGKPEELELFTDAIERWEITAVDLLPEYMKVTYKALLDVYTEIEENMVNEERSYRVYYAKEAMKNQVRAYYHESKWFHQKHTPTMEEYMAVALVTSAYAMLAATSFVGMGVVTKDSFDWLFRGPKILKASEIICRLMDDIVSHKFEQKRGHVASSIECYMKQHGTTEQETVHEFRKQVTDAWKDVNEEF…
337	Populus trichocarpa	subfamily-c	Pt0002s05300		ARNSEVHDIDDTAMGFRVLRLNGHHVSADVFKHFEKGGEFFCFAGQSTAAVTGMFNLYRASQLLFPGEKILEKAKEFSFKFLREKQAANLLDKWLITKDLPGEVGFALEIPWHASLPRVESRFYIEQYGGEDDVWIGKTLYRMPYVNNNEYLQLARLDYNNCQALHRIEWANFQKWYEECNLRDFGISRKTLLYSYFLAAASVFEPERSNERLAWAKTTILLEMIHSYFDDDNSGAQRRTFVHEFSTGISRSGKTRKELVKMLLGTLNQLSFGALEVHGRDISHSLRHAWERWLISWELEGDRRRGEAELLVQTIHLTAGYKVSEELLVYHPQYEQLADLTNRICYQLGHYKNKHDNGSYSTIGSTDRITTPQIESDMQELMQLVIQKGIDPKIKQTFL…
338	Populus trichocarpa	subfamily-b	Pt0004s02970		SPNHLPLDVFGVALRFRLLRQEGYNVSQEVFNNFKNEEGNFHLIQENDVKGLMALYEASQLSMESEDILDEAGEFSAKLLNHHESEIVANTLKHPYHKSLARFMVKNFLNNIDIRNENIKVFSELAKIDCEIVRSIHQKEILQISNWWKDLGLAKELKFARDQPLKWHMWSMSVLIDPNLSEQRVELTKPISLVYIIDDIFDLYGTLNDLSIFTEAVNEWDLTAANQLPESMKISLKALFDITESISTKILEKHGWNPIESLQKSWKKLCNAFLEEAKWFASGKLPKPEEYLRNGIVSSGVHVVLVHMFFLLGQGINKETVDFVVGFPPIISFTATILRLWDDLGTAKDENQDGHDGSYLECYIREHNVTVERAREHVSHLICDAWKKLNQECLPFSPS…
339	Populus trichocarpa	subfamily-b	Pt0004s02990		SPNHLPLDVCGVALRFRLLRQEGYNVSQEVFNNFKNEEGNFHLIQENDVKGLMALYEASQLSMESEDILDEAGEFSAKLLNHHESEIVANTLKHPYHKSLARFMVKNFLNNIDIRNENIKVFSELAKIDCEIVRSIHQKEILQISNWWKDLGLAKELKFARDQPLKWHMWSMSVLIDPNLSEQRVELTKPISLVYIIDDIFDLYGTLNDLSIFTEAVNEWDLTAANQLPESMKISLKALFDITESISTKILERHGWNPIESLQKSWKKLCNAFLEEAKWFASGKLPKPEEYLRNGIVSSGVHVVLVHMFFLLGQGINKETVDFVDGFPPIISFTATILRLWDDLGTAKDENQNGHDGSYLECYIREHNVTVERAREHVSQLICDAWKKLNQECLPFSRS…
340	Populus trichocarpa	subfamily-f	Pt0004s03810		WTNSMATQLYKDSLAFCLLRMHGFRVSPGMFCWFLLEEVQDQIESNHEYFSSVILNVYRATDLMFPGDHELEEARSFSRKLLEKTTSMGNEDQHTVPFPSHSVIKHELRFPWMARLDHLEHRMWMEEEEHWNIVMMWTNIQRFDTCRLSCLHNDKLKQLAVKNYEFRQTTYKSELEELTRWSKSWGLSDMGFGREKTAYCYFAVAASTSLPQDSEIRMMVAKSAIVITVADDFYDMEGSLDDLEKITDAVQRWDATLSGHSKTIFDALDSLVNELARKYFRQHGTDITNSLRDIWSETFASWFTEAKWSKSGFIPAAEEYLETGMTSIASHTLVLPASCFLSPSIPDYKLNPVQYESITKLLMVIPRLLNDIQSYKKEQKEGKTNFVLLHLKENEADIE…
341	Populus trichocarpa	subfamily-a	Pt0005s09830		GNNFDDDLFTVALRFRLLRQYGYNVSSDIFNEFKDGKGNFKDNLIDDVEGLLSLYEASFLGGHGEDTLDKALSFCKTHLESAVAHLVSPLADKVSHALKRPLLKGVPKHEQWHHILIYQQDEACTGAVLKLAKLDFNVVQKCYQDELRIISRWWIDLDFATKLPFARDRVIECFFWGLGAFLEPQFVLARRFITKVLIFLSILDDIYDVHGTIEELELFTEKIERWDTSMEDLPDYMKLFFEALIGFFDEIEQETGKEGRPYCVHYSREMLKNQARAYLIEARWFNQDCVPQLEEYRRGGVYTSCYPMAAVAWLCGMATGSKEVFEWMLKNPKIVVASSDIGRLMDDITSHEFEQERGHVASAVECCMKQYGVSKKEAYDMLNKMVESDWKDINEELLT…
342	Populus trichocarpa	subfamily-c	Pt0005s23190		ARNSNVHDIDDTAMGFRILRLHGHQVSADVFKHFEKGGEFFCFAGQSTGAVTGMFNLYRASQVLFPGEKILEDAKEYSFEFLREKQAANLLDKWIITKDLPGEVGFALEIPWYASLPRVETRFFIEQYGGEDDVWIGKTLYRMSYINNSEYLQLAKLDYNNCQALHRIEWENFQKWYEECNLRDFGISRRTLIFSYFLAAASIFEPERSKERLAWATTTVLLDIVGSYFNHNNSSEQRRAFIHEFSYGINGREDLCLVCQELVKLLLGTLNQLSLGALVVHGRDISHSLRHAWEKWLLIWELEGDRRQGEAELLVQTINLTAGYLVSEELLAHHPQYEQLVDLTNRICYQLDHYKKNKVHYNGSYSTITSNTDRITTPQIESDMQELVQLVVGIDSNIK…
343	Populus trichocarpa	subfamily-b	Pt0007s02810		GDLHTTSLHFRLLRQHAFSVSTDVFGKFRSRDGKFKDSIRTDVAGLLSLYEASYLGVPGEDHVLEEAKNFSSKHLKSLLETIKDEFLAQVKQSLEVPRHWKMPRIEARDFIDIYSSDNTRNLDLLELAKLDYNLVQSQHQRELKELARWWGALGFKEKLSFSRDRLMENYLWAMGMVFEPQFSKCRIGLTKFVCILTTIDDIYDVYGLPEELELFTKLVNRWDSMAIDDLPDYMKICYLALFNFVNEMAYDVMRDHGLFVLPYLVEEWANLCGSYLVEARWFSNKYSPTLSEYLENARTSIGSPAALAHACMLLGSVAQSSLMDCFKHGNDQLIYWSSLITRLSDDLGTYTAESERGDVTKSIQCYMIEKGASEKESKEHIKGLINQAWKELNKEKCSL…
344	Populus trichocarpa	subfamily-g	Pt0007s02920		SYVEAEKSLRATALCFRLLRQHDIFHGFIDDQGNFMASLHNDIEGMLSLYEASHLACEGEEILNKANKQTSIYLRNHLGNSDSITARVSHALEVPLHHKMIMLEARWHIESYGKREDANPTLLQLSKFDFNMMQSVLQRDLQDMSRWWHDLGLKNKLRFSRDRLMECFFWTVGMAFEPEFNSCRKGLTKVTSFITTIDDVYDVYGALDELEAFTEAVERWDVSAVRNLPDYMKLCFLALFNTVNEMAYDHLKEQGEDAIPCLTKAWADLCKAFLQEAKWSYNNITPSFEEYLENAWRSVSGTVILIHAYFLMGENISKQALDYLVNYDELLRWPSIIFRLSNDLATSSAEIARGETANSISCYMYETGASEAEARKHIEKLIQKAWRNMNKCQIPFARS…
345	Populus trichocarpa	subfamily-a	Pt0007s07360		FLENNDHDLHTVALLFRVLRQYGCKVSSDVFKKFKDTNGEFKKTITSDVKGNLSLHEAAHLSVNGEQILDEALEFSRTNLESLATQSGPRLARHIKYALIRPIHKTVQRLEAREYISFYEEEDFRNETLLKFAKLDFNRVQLLHQQELSTLSSWWKDLNLVEELPYARDRIVEMYFWVNAMHFEPQYALARILSTKLGALITVIDDTYDAYSTYEELQHFTKAVIRCNIDAIDQLPDSMKALYRALLSYFDDVANEVSKNGKSFTAVNYVKEEMKEMIRTYIVEAQWCNDRFVPPLNEYVRNGKISIGFMATTTVFFVVETARIKELEWLTSKAKISEAGCLFLRLMNDIVTHEFEQKREHCASAIECYMKEYGVSMNEAVKELQKTCADAWKDINEDC…
346	Populus trichocarpa	subfamily-a	Pt0007s07410		LLENNDHDLHTVALLFRVLRQNGCKVSSDVFKKFKDTNGEFKKTITSDVKGNLSLHEAAHLSVNGEQILDEALEFSRTNLESLATQSGPRLARHIKYALIRPIHKTVQRLEAREYISFYEEEDFRNETLLKFAKLDFNRVQLLHQQELSTLSSWWKDLNLVEELPYARDRIVEMYFWVNAMHFEPQYALARILSTKLGALITVIDDTYDAYSTYEELQHFTKAVIRCNIDAIDQLPDSMKALYRALLSYFDDVANEVSKNGKSFTAVKYVKEEMKEMIRTYIVEAQWCNDRFVPPLNEYVRNGKISIGFMATTTVFFVVETARIKELEWLTSKAKISEAGCLFLRLMNDIVTHEFEQKREHCASAIECYMKEYGVSMNEAVKELQKTCADAWKDINEDC…
347	Populus trichocarpa	subfamily-e	Pt0008s08190		GEEEIFSDNATCALAFRILRLNGYDVSLDTLNQFSEDHFSNSLGGYLKDSGAALELYFPPLQVHDALNFSDHANLQRLAIRRRIKHYATDDTRILKTSYRCSTIGNQDFLKLAVEDFNICQSIQREEFKHIERWVVERRLDKLKFARQKEAYCYFSAAATLFAPELSDARMSWAKNGVLTTVVDDFFDVGGSEEELVNLIELIERWDVNGSADCSEEVEIIYSAIHSTISEIGDKSFGWQGRDVKSQVIKIWLDLLKSMLTEAQWSSNKSVPTLDEYMTTAHVSFALGPIVLPALYFVGPKLSEEVAGHPELLNLYKVTSTCGRLLNDWRSFKRESEEGKLNAVSLYMIHSGSTEEEAIEHFKGLIDSQRRQLLQLVLIIPRPCKDLFWNMIKLLHTFY
348	Populus trichocarpa	subfamily-e	Pt0008s08220		GEEEIFSDNATCALAFRILRLNGYDVSLEDHFSNSLGGYLKDSGAALELYRALQLSYPDESLLEKQNSRTSYFLKQGLSNVSLCGDRLRKNIIGEVHDALNFPDHANLQRLAIRRRIKHYATDDTRILKTSYRCSTIGNQDFLKLAVEDFNICQSIQREEFKHIERWVVERRLDKLKFARQKEAYCYFSAAATLFAPELSDARMSWAKNGVLTTVVDDFFDVGGSEEELVNLIELIERWDVNGSADCSEEVEIIYSAIHSTISEIGDKSFGWQGRDVKSHVIKIWLDLLKSMLTEAQWSSNKSVPTLDEYMTTAHVSFALGPIVLPALYFVGPKLSEEVAGHPELLNLYKVMSTCGRLLNDWRSFKRESEEGKLNAISLYMIHSGSTEEETIEHFKGLI…
349	Populus trichocarpa	subfamily-g	Pt0011s03440		KNLKVEENLYVTALRFKLLRLHGYEVSQGVFNGFFDGTFDKSKCTDVRGLIELFEASHLAYEGEATLDDAKAFSTRILTGINCSAIESDLAKHVVHVLELPSHWRVMWFDVKWHINAYENDKQTNRHLLALAKVNFNMVQATLQKDLRDVSRWWRNLGIIENLSFTRDRLVESFLCTVGLVFEPKYSSFRKWLTKVIIMILIIDDVYDVYGSLHELQQFTKAVSRWDTGEVQELPECMKICFQTLYDITNEMALEMQREKDGSQALPHLKKVWADFCKAMFMEAKWFNEGYTPSLQEYLSNAWVSSSGTVISVHSFFSVMTELETGEISNFLEKNQDLVYNISLIIRLCNDLGTSVAEQERGDAASSVVCYMREVNVSEEVARNHINNIVKKTWKKING…
350	Populus trichocarpa	subfamily-a	Pt0011s14600		GAYVHDHDLQMVALRFRLLRQQGRYVSCDVFKKFKDTEGNYKVCLANDIQGMLSLYEAIHLRVHREDILEDALTFATTHLKSITTDMCPPPLLVKLRHALDQPIHKDLPWLGAKHYISIYEQEASHSEVLLKFAKLNFNFLQNMHQKELADMTMWWKKVDLSKKLPFARDRLVECYFWILGVCFEPQYSFARIIMTKVIAMTSVMDDVYDVYGTMEELVLFTDAIERWDISNIDHLPEYMKFFYKQLSDVYKEIETELAAQGRSYRVDYAKEAMKKQVQAYFVEARWLHENYMPTMDEYMRISLISSGYPLLTCISFVGMGDIVTKDAFEWLNKDPKIVKAASLIARLMDDIVSHKFEQERGHVASAVECYMNQHEVSEEQAYDELRRQVVEAWKDINE…
351	Populus trichocarpa	subfamily-a	Pt0015s05270		DMEDDDLYNTALGFRLLRQHGYNVSCDIFNKFKDDKGYFKPSNDVRGILGLYEAAHLAVHGEDILDEALAFTTIHLKSMATSPNCPLTAKVSHALKQPIRRGVPRLESRRYISFYQDEPSCNKTLLRLAKLNFNVVQELHKEELSEITRWWKGLDFARRLPFARDRVVECFFWIVGAYFEPQYSLARKILTKVIAMTSIIDDIYDVYGTLEELELFTEAIDRWDTKSMDQLPDYMKICYEALLNVYSEIEEKVAKEGWSYRVHFGKQAMKVLVHAYFDEAKWFHENHIPTMEEYMQVALVTSGYSLLATVSFIGMGDMVTEQAFDWVFNRPKIVRASETISRLVDDVRSHKFEQERGHAASGVECYIRQYGLSEQEVYKEFHMQVVNAWKDINEECLAV…
352	Populus trichocarpa	subfamily-a	Pt0015s09710		DMEDEDLYNTALGFRLLRQHGYNVSCDIFNKFKDDKGYFKQSNDVRGILGLYEAAHLAVHGEDILDEALAFTTIHLKSMETSPNCPLTAKVSHALKQPIQRGVPRLESRRYISIYQDEPSCNKTLLRLAKLNFNLVQELHKEELAEITRWWKGLDFARRLPFARDRVVECFFWIVGVYFEPQYSLARKILTKVIAMTSIIDDIYDVYGTLEELELFTEAIDRWDTKSMDQLPDYMKICYEALLNVFSEIEEKVAKEGWSYRVHYGKDAMKVLVHAYFNEAKWFHENHIPTMEEYMQVALVTSGYSMLTTVSFIGMGDMVTKQAFDWVFNHPKIIRASETIGRLMDDVKSHKFEQERGHAASGVECYIRQYGLSEQEVYKEFHMQVVNAWKDINEECLAA…
353	Populus trichocarpa	subfamily-g	Pt0017s06920		FDAVTKTSLHATALSFRLLRQHGFEVSQEAFGGFKDQNGNFMENLKEDIKAILSLYEASFLALEGENILDEAKVFAISHLKELSEEKIGKDLAEQVNHALELPLHRRTQRLEAVLSIEAYRKKEDADQVLLELAILDYNMIQSVYQRDLRETSRWWRRVGLATKLHFARDRLIESFYWAVGVAFEPQYSDCRNSVAKMFSFVTIIDDIYDVYGTLDELELFTNAVERWDVNAIDDLPDYMKLCFLALYNTINEIAYDNLKEKGENILPYLTKAWADLCNAFLQEAKWLYNKSTPTFDDYFGNAWKSSSGPLQLVFAYFAVVQNIKKEEIENLKKYHDIISRPSHIFRLCNDLASASAEIARGETANSVSCYMRTKGISEELATESVMNLIDETWKKMNK…
354	Populus trichocarpa	subfamily-g	Pt0019s01270		ENTETVHDLYATALEFRLLRQRGYHVPQEVFNHFKDEQGNFRACIHDDLKGMLNLYEASYFLVDGENILEDARDFTTKNLENYVKKCNTTEYLSELVSHALELPLAWRMLRLEAHWFINLYETKTDMEPVLLELAKLDFNMVQAVYQEDLKDSSRWWKMTGRGEKLDFARDRLVVYLLWSVGIIFEPQFGNIRRMITKLNSLITTIDDVYDVYGTLDELELFTDAVVRWDLNFMDHLPDYMKLCFFALFNSINEIAYDILRDQGVDNLPYLKKTWADLCKSHLLEAKWYYSGYTPTLQEYLDNAWISVGAPLAIVHAYFYASNPTTKEASHFMEEYPDIIRWSSIILRLADDLGTSSDEMKRGDVSKSIQCYMYESEASEEEARDHIRKLISNAWKKIN…
355	Populus trichocarpa	subfamily-g	Pt0019s01290		TVHDLYATALEFRLLRQRGYHVPQEVFNHFKDEQGNFRACIHDDLKGMINLYEPSYFLVEGENILEDARDFTTKNLENYVKKCNTTEYLSELVSHALELPLAWRMLRLEAHWFINLYETKTDMEPVLLELAKLDFNMVQAVYQEDLKDSSRWWKMTGLGEKLDFVRDRPMVWDVNFMDHLPDYMKLCFFVLFNLINEIAYDILRDQGVDSLPFLKKAWIYTNAWISIATSLAIVHTYFYASNPTTEEASHFMEEYPDIIRWSSIILRLADDLGTSSDEIKRGDVSKSIQCYMHETQASEEEARDHIKKLISNAWKKLNASQFHISQTIIGVAVNLPRTAQCIY
356	Populus trichocarpa	subfamily-a	Pt0019s01320		LLEKHDFDLYTVSLLFRVLRQHGFKMPCVVFDKFKDTNGEFKKTIINDVKGILSLYEASLLSVHGEQVLDEALVFTKANLESLAMQSNPRLADHIRNALIRPFHKGVPRIEARKYISFYEEEESRIDTLLKFAKIDFNRVQLIHRQELSILSRWWNDLNFSEEFPYARDRIVEIYFWANGIHFEPQYAFSRMMVTKYTKIVSLVDDTYDAYASFEEIQHFTNAIERCSMNAIDQLPDYMKVLYRALLNLFNETENDMGKQGRYYASYYVKEAFKELVRGYHAEAEWADKCHVPTFDEYVRNGLATSAYGVIMAASFLGMEEVAGGEEYEWLKSNPKIIKAGKMIGRLMNDIVGHEDEQKRGDCASGVECYMKQYDVSEKKAIEEIQKMDVNAWKDINED…
357	Populus trichocarpa	subfamily-g	Pt0019s01340		ENTKTVHDLYATALEFRLLRQHGYKVPQEVFNHFKDEQGNFRAWIHDDLKGMLFLYEASYFLVEGESILEDARDFTTKNLEKYFKKCNPSEYLSKMVSHALELPLAWRMLRLESNWFINVYETKTDMEPVLLELAKLDFNMVQALHQEDLKHSSRWWKRTGLGEKLDFARDRLVENFLWTVGVIFEPQFGNCRRMLTKVNSLITTIDDVYDVYGTLDELELFTDAVVRWDLNFMDRLLDYMKLCFLAFYNSVNEMTYDILKYQGVDILPYLKKAWADLCKSYLLEAKWYFSGYTPTLQEYMENAWISISAPVILVHAYFYVSNPTTEEASQFMEEYPDIIRWSSMILRLADDLGTSTDELKRGDISKSIQCYMHEAGVSEEKAREHIRNLIENTWKKIN…
358	Populus trichocarpa	subfamily-a	Pt0019s03350		LLEKHDFDLYTLSLLFRVLRQHGFKMPCVVFDKFKDNNGEFKKTIINDVKGILSLYEASFLSVHGEQVLDEALVLTKTNLESLAMQSSPRLAHHIRYALIRPFHKGVPRIEARKYISFYEEEESRNDTLLKFAKIDFNRVQLLHRQELSILSRWWNDLNFSEEFPYARDRIVEIYFWANAIHFEPQYAFSRMMVTKYTKIVSLLDDTYDAYASFEEIQHFSDAIERCCMDAIDQLPEYLKVLYRALLNLFNETESDMGKQGRSYASYYVKEAFKELTRGYQVEAQWADVGHVPPFDEYVPNGLETTGYGVIMAASFVEMDEVAGEEEYKWLKSNPQIMKAAKMIGRLMNDIVGHEDEQKRGDCASGVECYMKQYDVSDKKAIEEIQKMVANGWKDINED…
359	Populus trichocarpa	subfamily-g	Pt0019s03980		ENTETVHDLYATALEFRLSRQRGYHVPQEVFNHFKDEQGNFRAWIHDDLKGMLNLYEASYFLVEGENILEDARDFTTKNLENYVKKCNTTEYLSELASHALELPLAWRMLRLEAHWFINLYETKTDMEPVLLELAKLDFNMVQAVLQEDLKDSSRWWKMTGLGEKLDFARDRLMENFLWSAGIIFEPQFGNCRRMLTKLNSLVTTVDDIYDVHGTLDELELFTDAIVRWDLNFMDVLPDYMKLCFFALFNSINEVAYDILRDQGVDSLPYLKKAWADLCKSYLLEAKWYYSGYTPTLQEYLDNAWISIGVPLAIVHAYFYAPNPTAEEASHFTEEYPDIIRWSSMIVRLADDLGTSSDEIKRGDVSKSIQCYMHETEASEEEARDHIKKLISYAWKKLN…
360	Populus trichocarpa	subfamily-a	Pt0019s03990		LLEKHDFDLYTVSLLFRVLRQHGFKMPCVVFDKFKDTNGEFKKTIINDVKGILSLYEASFLSVHGEQVLDEALVFTKANLESLAMQSNPRLADHIRNALIRPFHKGVPRIEARKYISFYEEDESRIDTLLKFAKIDFNRVQLIHRQELSILSRWWNDLNFSEEFPYARDRIVEIYFWANGIHFEPQYASSRMMVTKYTKIVSLMFRKGNGIFCLNFRCSMNAIDHLPDYMKVLYRALLNLFNETENDMGKQGRSYASYYVKEAFKELVRGYHAEAEWADKCHVPTFDEYVRNGLATSAYGVIMAASFLGMEEVAGGEEYEWLKSNPKIIKAGKMIGRLMNDIVGHEDEQKRGDCASGVECYMKQYDVSEKKAIEEIQKMDVNAWKDINEDCMNAPMLLL…
361	Populus trichocarpa	subfamily-a	Pt0019s06190		LLEKHDFDLYTLSLLFRVLRQHGFKMPCVVFDKFKDTNGEFKKTIINDVKGILSLYEASFLSVHGEQILDDALVFTKANLESSAMQSSPRLADHIRNALIRPFHKGIPRIEARKYISFYEEDESHMDTLLKFAKIDFNRVQLLHRQELSILSRWWNDLNFAEEFPYARDRIVEIYFWVNAIHFEPQYAFSRMVVTKYTKFVSLLDDTYDAYASFEEIQHFTNAIERCCMDAIDQLPEYLKVLYRALLNLFSETESDMGKQGRSYASYYLKEAFKELARAYQVEAQWADEGHVPTFDEYVRNGLATSSYGVTTAASFVEMDEVAGREEYEWLNSNPKIIKAGKMIGRLMNDIAGHEDEQKRGDCASGVECYMKQYDASEKKAIEEIQNMVANGWKDINED…
362	Populus trichocarpa	subfamily-a	Pt0019s06220		LLEKHDFDLYTLSLLFRVLRQHGFKMPCVVFDKFKDTNGEFKKTIINDVKGILSLYEASFLSVHGEQILDDALVFTKANLESSAMQSSPRLADHIRNALIRPFHKGVPRIEARKYISFYEEEESRNDTLLKFAKIDFNRVQLIHRQELSILSRWWNDLNFAEEFPYARDRIVEIYFWANGVHFEPQYAFSRMVVTKYTKIVSLLDDTCDAYASFEEIQHFTNAIERCCMDAIDQLPEYLKVLYRALLNLFSETESDMGKQGRSYALYYVKEAFKELARAYRVEAQRADEGHVPTFDEYVRNGLTTSAYGVITAVSFVGMDEVAGQEEYKWLKSNPKIMKAGKMICRLVNDIVGHEDEQKRGDCASGVECFMKQYDVSEKKAIEEIQKMVANGWKDINED…
363	Populus trichocarpa	subfamily-g	Pt0092s00200		DNREMKQDLYATSVEFRLLRQHGYNVPQDVFNSFKDEQGNFKNCLRDDVKGMLNLYEASYYLVNGESILEEARDFSEKHLKEYSKEQNEDHYLSLLVNHSLELPLHWRMQRMEARWFIDAYGRKRDLNPILLEFAGLDFNMVQAKYQEDIRHASRWWTSMDLGNKLFYTRDRLMENTLWTVGEEFEPQFGYYRKMATRVNALITTLDDAYDVYGTLEELEVFTDVIESWDINALDQLPYYMKISFFALFQSINEIGYNILKEQGINVVPSMKKLWGDLCRAFLKEAKWYYAGYTPTLQEYLDNAWLSISGQVILGHAFFLVTNQLTEEAVRCCMEYPDLIRHSSTIVRLADDLGTSSDEIARGDNPKSIQCYMHETGATEQEAREHVRYLIHETWKKLN…
365	Populus trichocarpa	subfamily-a	Pt0121s00250		FDLSTVSLLFRVFRQHGFKMPCVVFDKFKDTNGEFKKTIINDVKGILSLYEASFLSVHGEQVLDEALVFTKANLESLAMQSNPRIADHIRNALIRPFHKGVPRIEARKYISFYEEDESRNATLLKFAKIDFNRVQLIHRQELSILSRWWNDLNFSEEFPYARDRIVEIYFWANGIHFEPQYAFSRMMVTKYTKIVSLVDDTYDAYASSEEIQHFTNAIERCSMNAIDQLPDYMKFKELVRGYHAEEEWADKCHVPTFDEYVRNGLATSAYGVIMAASFLGMEEVAGGEEYEWLKSNPKIIKAGKMIGRLMNDIVGHEDEQKRGDCASGAECYMKQYDVSEKKAIEEIQKMDVNAWKDINEDCMNAPMLLLQHFVNLIRVTDVIY

## Sheet: Table S6
Table S6. Subcellular localizations of relavent enzymes in sequence alignment
Name	Species	Enzyme type	Subcellular localization prediction
EoGES	Epiphyllum oxypetalum	Geraniol synthase	nucl: 6, cyto: 5, plas: 1.5, cysk_plas: 1.5, pero: 1
VvGES	Vitis vinifera	Geraniol synthase	chlo: 12, mito: 2
CtGES	Cinnamomum tenuipile	Geraniol synthase	chlo: 11, nucl: 1, mito: 1, E.R.: 1
PfGES	Perilla frutescens	Geraniol synthase	chlo: 7, cyto: 4, nucl: 2, cysk: 1
ApGES	Andrographis paniculata	Geraniol synthase	chlo: 13, cysk_nucl: 1
SsGES	Salvia splendens	Geraniol synthase	chlo: 11, cyto: 2, mito: 1
CrGES	Catharanthus roseus	Geraniol synthase	chlo: 9, nucl: 3, mito: 1, plas: 1
EoGPPS	Epiphyllum oxypetalum	Geranyl diphosphate synthase	cyto: 6, nucl: 3, chlo: 2, vacu: 1, cysk: 1, golg: 1
AiGPPS	Azadirachta indica	Geranyl diphosphate synthase	chlo: 8, mito: 4, cyto: 1, plas: 1
CrGPPS	Catharanthus roseus	Geranyl diphosphate synthase	chlo: 10, mito: 3, cyto: 1
MiGPPS	Mangifera indica	Geranyl diphosphate synthase	chlo: 9, mito: 4, cyto: 1
NtGPPS	Nicotiana tabacum	Geranyl diphosphate synthase	chlo: 10, mito: 3, cyto: 1
QrGPPS	Quercus robur	Geranyl diphosphate synthase	chlo: 9, mito: 4, plas: 1
SgGPPS	Siraitia grosvenorii	Geranyl diphosphate synthase	chlo: 8, mito: 4, cyto: 1, plas: 1
TcGPPS	Theobroma cacao	Geranyl diphosphate synthase	mito: 11.5, chlo_mito: 7, chlo: 1.5, cyto: 1
EoFPPS2	Epiphyllum oxypetalum	Farnesyl diphosphate synthase	cyto: 8, nucl: 3, chlo: 1, vacu: 1, cysk: 1
EoFPPS1	Epiphyllum oxypetalum	Farnesyl diphosphate synthase	cyto: 6, nucl: 4, chlo: 2, vacu: 1, golg: 1
CaFPPS	Capsicum annuum	Farnesyl diphosphate synthase	cyto: 11, nucl: 1, mito: 1, plas: 1
miFPPS	Mangifera indica	Farnesyl diphosphate synthase	cyto: 10, nucl: 2, mito: 1, golg: 1
McFDPS	Matricaria chamomilla var. recutita	Farnesyl diphosphate synthase	cyto: 12, E.R.: 1, cysk: 1
PgFPPS	Panax ginseng	Farnesyl diphosphate synthase	cyto: 10, nucl: 2, mito: 1, vacu: 1
PgFDPS	Panax ginseng	Farnesyl diphosphate synthase	cyto: 10, mito: 2, nucl: 1, plas: 1
SaFDPS	Santalum album	Farnesyl diphosphate synthase	cyto: 11, nucl: 1, mito: 1, plas: 1
LaFPPS	Lupinus albus	Farnesyl diphosphate synthase	chlo: 7, cyto: 3, nucl: 2, plas: 1, pero: 1
TwFDPS	Tripterygium wilfordii	Farnesyl diphosphate synthase	cyto: 11, chlo: 1, nucl: 1, E.R.: 1
EoTPSa1	Epiphyllum oxypetalum	Terpene synthase	nucl: 6, cyto: 5, plas: 1.5, cysk_plas: 1.5, pero: 1
EoTPSa2	Epiphyllum oxypetalum	Terpene synthase	chlo: 10, mito: 3, nucl: 1
EoTPSa3	Epiphyllum oxypetalum	Terpene synthase	cyto: 7, nucl: 3, mito: 3, plas: 1
EoTPSa4	Epiphyllum oxypetalum	Terpene synthase	E.R.: 3, nucl: 2, cyto: 2, mito: 2, plas: 2, golg: 2, chlo: 1
EoTPSa5	Epiphyllum oxypetalum	Terpene synthase	cyto: 6, nucl: 3, chlo: 2, extr: 2, golg: 1
EoTPSa6	Epiphyllum oxypetalum	Terpene synthase	cyto: 10, chlo: 3, nucl: 1
EoTPSa7	Epiphyllum oxypetalum	Terpene synthase	cyto: 8, nucl: 3, vacu: 1, pero: 1, cysk: 1
EoTPSa8	Epiphyllum oxypetalum	Terpene synthase	chlo: 6, cyto: 3, nucl: 2.5, cysk_nucl: 2, mito: 1, pero: 1
EoTPSa9	Epiphyllum oxypetalum	Terpene synthase	chlo: 4, nucl: 4, cyto: 3, extr: 2, mito: 1
EoTPSa10	Epiphyllum oxypetalum	Terpene synthase	nucl: 8, cyto: 2.5, extr: 2, cyto_E.R.: 2, chlo: 1
EoTPSa11	Epiphyllum oxypetalum	Terpene synthase	cyto: 7, nucl: 3, pero: 2, plas: 1, golg: 1
EoTPSa12	Epiphyllum oxypetalum	Terpene synthase	cyto: 9, nucl: 3, chlo: 1, mito: 1
EoTPSa13	Epiphyllum oxypetalum	Terpene synthase	cyto: 5.5, cyto_E.R.: 3.83333, nucl: 3, chlo: 2, E.R._vacu: 1.33333, extr: 1, cysk: 1
EoTPSa14	Epiphyllum oxypetalum	Terpene synthase	chlo: 5, nucl: 4, E.R.: 2, cyto: 1, mito: 1, vacu: 1
EoTPSa15	Epiphyllum oxypetalum	Terpene synthase	cyto: 8, chlo: 3, cysk: 2, nucl: 1
EoTPSa16	Epiphyllum oxypetalum	Terpene synthase	nucl: 5, cyto: 4, extr: 3, chlo: 1, cysk: 1
EoTPSa17	Epiphyllum oxypetalum	Terpene synthase	cyto: 7, mito: 4, cysk_nucl: 2, nucl: 1.5, cysk: 1.5
EoTPSb1	Epiphyllum oxypetalum	Terpene synthase	chlo: 8, pero: 3, nucl: 1, cyto: 1, mito: 1
EoTPSc1	Epiphyllum oxypetalum	Terpene synthase	chlo: 12, nucl: 1, plas: 1
EoTPSe1	Epiphyllum oxypetalum	Terpene synthase	plas: 5, E.R.: 3, chlo: 2, pero: 2, nucl: 1, vacu: 1
EoTPSg1	Epiphyllum oxypetalum	Terpene synthase	mito: 6, cyto: 4.5, chlo: 3, cyto_nucl: 3
EoTPSg2	Epiphyllum oxypetalum	Terpene synthase	cyto: 6.5, cyto_E.R.: 4, nucl: 3, chlo: 1, mito: 1, extr: 1, cysk: 1
EoTPSg3	Epiphyllum oxypetalum	Terpene synthase	cyto: 6, nucl: 4, chlo: 2, plas: 1, cysk: 1

## Sheet: Table S7
Table S7. Primers used in this study
Experiment	Gene name	Sequence name	Sequences
qRT-PCR	ACAT	2acat3f	TCGTCTTGGACATGATACAC
		2acat3r	ACTTCAACAGGAACCATCTC
	HMGCS	hmgcs10f	GATGGTCGTTATGGTCTGGT
		hmgcs10r	TCACTTATGGAGCTGGCATT
	HMG	hmg5f	CCTCAAATGTTTGGACCGAC
		hmg5r	AATCGACCTCCCTGTGATTC
	MVK	mvk8f	ACGTTGGAGAGCTAATCCTG
		mvk8r	AGGAAGCTCAGATGTCACAG
	MVAK	mvak22f	TGTGCAATATTGTGTGGCAG
		mvak22r	ATGACCCCAAGCCTGTTTTA
	MVAD	2mvad1f	ATACATCGCCGCCTATATTC
		2mvad1r	TTCCACATCTTTCGTGTCAT
	IDI	2idi5f	TTGGACGTATGCTCTACAAG
		2idi5r	CACTAGTCTGAACCATGGAG
	DXPS	2dxps1f	TACTAAAACAACAGGTCCCG
		2dxps1r	TGCACAAAATGGTTTGAGAC
	DXR	dxr5f	ATCAGGCTCTACAACAGCTC
		dxr5r	GGCAAATTTGTGGGTTGAGT
	ISPd	ispd6f	AATCTTGCTCCATAGAGGGC
		ispd6r	GGGGTGTCTCAAACCTTGTA
	ISPe	ispe7f	GGCGGCGGAATATCTTTAAC
		ispe7r	TCAACAAATGTAGCTGGGGT
	ISPf	ispf5f	GCATCTAAGTTGCCGAGTTC
		ispf5r	TTTCAGCAGTTTCGATCCCT
	ISPg	2ispg1f	ATTATTGGGGGCATCAACAT
		2ispg1r	GACAAATTGGCCTTGATAGC
	ISPh	isph5f	TACATGGGGTAACGTCACTG
		isph5r	AGTAGCTATGGTCTCCTCGT
	EoGDPS	gdps7f	GTCTATGCCGTGCTCAAATC
		gdps7r	AGCCATTCTATACACCAGCC
	EoTPSa1	TPS-new4f	CTCTCTCATGCCAAGATATG
		TPS-new4r	GTGGGAATATAGCTGCATAG
	UBQLN	2ubqln8f	TGAGCCCAAATTATTACCTGCA
		2ubqln8r	ATACTCAATGACCCTAGCATTCT
E.coli expression	EoTPSa1	TPS-pETligf	atgggtcgcggatccATGTCGACTGATGATG
		TPS-pETligr	tgctcgagtgcggccgCTATGGAATGGGATGAAC
N. benthamiana expression	EoGDPS	gdps-pSuper1300 ligf	catttaaatactagtATGAGCGATCTGAGGG
		gdps-pSuper1300 ligr	cgcccttgctcaccatATGAGAGTTGTC
	EoTPSa1	tps-pSuper1300 ligf	catttaaatactagtATGTCGACTGATGATGCAG
		tps-pSuper1300 ligr	cgcccttgctcaccatTGGAATGGGATGAACGAG

## Sheet: Table S8
Table S8. Results matrix for qRT-PCR measurement of genes involved in MVA, MEP and geraniol synthesis
Pathway	Gene	Pre-blooming			Blooming			Post-blooming
		rep1	rep2	rep3	rep1	rep2	rep3	rep1	rep2	rep3
MVA	ACAT	-4.88789	-6.05874	-5.64444	-0.649357	-0.23517	0.968608	-3.1651	-2.10268	-1.89745
	HMGCS	0.493497	-6.83579	-1.09271	-3.21136	0.384429	-0.257292	-3.36762	-0.689402	-2.55408
	HMG	2.64838	-2.39133	0.67557	-1.57499	-0.781063	-0.0476589	0.45667	2.83686	3.1299
	MVK	-2.47862	-3.37871	-3.53078	-0.524574	2.29603	2.43662	0.127857	0.883158	1.43178
	MVAK2	-0.37681	3.09113	0.103189	3.62983	2.18396	2.35141	3.36494	2.78112	4.99475
	MVAD	0.571516	-1.3693	-0.114272	-4.95024	0.849871	-2.67505	6.55434	5.60229	6.68208
MEP	DXPS	2.85675	3.36115	2.09368	4.62975	4.83994	4.47149	4.33278	3.88171	7.15269
	DXR	-0.619261	-2.54959	-0.384275	0.657218	3.01751	1.84303	-0.0155487	2.39251	1.80426
	ISPD	3.64532	-1.54743	3.50461	1.9993	4.23584	4.02843	0.00353527	4.04623	1.38247
	ISPE	0.937102	-3.46327	-1.11267	-0.817142	2.4755	0.152877	-2.55177	0.624569	-2.05704
	ISPF	1.9254	-3.5267	-5.87428	-0.118473	3.22382	0.706698	-0.601811	1.96843	1.7445
	ISPG	2.13934	-0.694991	2.18638	2.29371	5.42293	4.89964	2.5369	3.63619	3.90473
	ISPH	-2.26497	-6.7978	-2.99863	-2.74172	-0.376599	-1.54117	-4.41069	-1.97197	-2.11819
	IDI	-3.7101	-3.67897	-4.05784	-0.684871	-0.160528	0.919034	-2.19547	-1.26719	-1.02352
geraniol synthesis	EoGPPS	-4.08753	-4.50854	-5.69883	-3.73786	-0.148638	-0.0216293	-0.805102	-0.589185	0.344878
	EoTPSa1	-1.96846	-4.28852	-3.56287	-3.81574	-0.806834	-1.7344	-1.68815	-1.90606	-0.944022
